# Supplementary material for: Photothermal recycling of waste polyolefin plastics into liquid fuels with high selectivity under solvent-free conditions
Source: Nat Commun. 2023 Jul 15;14:4242. doi: 10.1038/s41467-023-40005-6 (PMC10349850; doi:10.1038/s41467-023-40005-6)
Supplement: Supplementary file 3 — Source data [file 41467_2023_40005_MOESM3_ESM.xlsx]

## Sheet: Figure 2b
	Time (h)	Degradation (%)	Standard deviation
	1	16.5	3.25269
	5	50.2625	6.87661
	10	68.7375	4.4371
	20	95	4.6669
	40	98.6	0.14142

## Sheet: Figure 2c
		Condition	Degradation (%)	Standard deviation
		Photothermal (20 h)	95	4.6669
		Thermal (20 h)	7.75	0.35355
		Photolytic (20 h)	0.175	0.03536

## Sheet: Figure 2d
	Temperature (°C)	μg/min	μg
		DTG	TGA
	14.9938	12.2344	4262.16
	14.9885	12.3203	4262.09
	14.9832	12.3828	4262.05
	14.9845	12.1562	4261.96
	14.9819	11.8594	4261.93
	14.9885	11.2812	4261.88
	14.9806	10.5938	4261.8
	14.9766	10.1016	4261.77
	14.9753	9.57031	4261.7
	14.9806	8.73438	4261.63
	14.9885	7.72656	4261.55
	15.0017	7.04688	4261.51
	15.0123	6.10938	4261.47
	15.0123	5.25781	4261.43
	15.0189	4.51563	4261.39
	15.0242	4.28906	4261.39
	15.0335	4.24219	4261.43
	15.0467	3.72656	4261.44
	15.0613	3.4375	4261.5
	15.0692	3.23438	4261.54
	15.0732	3.45313	4261.6
	15.0851	3.14063	4261.57
	15.0891	3.0625	4261.53
	15.0983	2.96875	4261.55
	15.1076	2.71094	4261.55
	15.1195	2.13281	4261.56
	15.142	1.57813	4261.5
	15.1592	1.53125	4261.51
	15.1711	1.16406	4261.49
	15.191	0.97656	4261.47
	15.2068	0.65625	4261.48
	15.2201	0.61719	4261.53
	15.2412	0.89063	4261.59
	15.2637	0.89844	4261.57
	15.2849	1.25	4261.61
	15.3101	1.30469	4261.62
	15.3246	1.32813	4261.65
	15.3378	1.39063	4261.62
	15.3564	1.80469	4261.58
	15.3722	1.65625	4261.56
	15.3974	1.77344	4261.49
	15.4305	1.92969	4261.47
	15.4543	1.89063	4261.45
	15.4768	2.125	4261.42
	15.5072	2.07031	4261.35
	15.5284	2.35156	4261.34
	15.5509	2.67969	4261.31
	15.5813	2.61719	4261.26
	15.6078	2.73438	4261.25
	15.6382	3.17188	4261.2
	15.6647	3.69531	4261.17
	15.6885	3.80469	4261.11
	15.7189	4.22656	4261.04
	15.7467	4.125	4261.02
	15.7718	4.15625	4260.98
	15.8036	3.97656	4260.88
	15.8446	3.875	4260.78
	15.8777	4.32813	4260.74
	15.9147	4.03906	4260.65
	15.9438	4.01563	4260.65
	15.9756	4.03125	4260.62
	16.01	4.1875	4260.62
	16.0444	3.90625	4260.59
	16.0788	4.07031	4260.52
	16.1224	4.28906	4260.52
	16.1595	4.40625	4260.48
	16.1912	4.47656	4260.46
	16.2269	4.66406	4260.41
	16.26	5.08594	4260.41
	16.2957	4.89844	4260.36
	16.3367	5.07813	4260.29
	16.3685	5.17969	4260.25
	16.4082	5.28906	4260.2
	16.4492	5.91406	4260.16
	16.4796	5.57031	4260.06
	16.5193	5.76563	4260.05
	16.559	5.82031	4259.99
	16.6013	5.77344	4259.95
	16.6476	5.50781	4259.88
	16.6979	5.27344	4259.77
	16.7415	5.39063	4259.77
	16.7931	5.64844	4259.69
	16.8381	5.64844	4259.63
	16.8831	5.20313	4259.59
	16.9307	5.34375	4259.59
	16.9823	5.15625	4259.57
	17.0286	5.25781	4259.52
	17.0736	5.13281	4259.44
	17.1185	5.33594	4259.39
	17.1569	5.5625	4259.41
	17.1979	5.35156	4259.34
	17.2429	5.07031	4259.33
	17.2878	5.07813	4259.27
	17.3301	5.10938	4259.25
	17.3711	4.98438	4259.17
	17.4016	5.21875	4259.1
	17.4439	5.41406	4259.08
	17.4875	5.57031	4259.07
	17.5285	5.5	4259.02
	17.5788	5.59375	4258.98
	17.6277	5.42969	4258.94
	17.6661	5.57031	4258.87
	17.715	5.49219	4258.8
	17.7679	5.38281	4258.74
	17.8195	5.35938	4258.71
	17.875	5.20313	4258.65
	17.924	5.14844	4258.62
	17.9742	5.28125	4258.56
	18.0271	5.28125	4258.54
	18.0787	5.29688	4258.5
	18.1289	5.32813	4258.48
	18.1845	5.02344	4258.45
	18.2294	4.79688	4258.41
	18.2744	4.70313	4258.34
	18.3259	4.375	4258.3
	18.3802	4.375	4258.26
	18.4344	4.20313	4258.2
	18.4886	3.96875	4258.21
	18.5362	3.90625	4258.2
	18.5851	3.5	4258.16
	18.642	3.17969	4258.18
	18.7002	3.35156	4258.12
	18.7544	3.5	4258.13
	18.8178	3.60938	4258.12
	18.8733	3.89063	4258.1
	18.9223	3.54688	4258.13
	18.9725	3.51563	4258.14
	19.0294	3.46875	4258.1
	19.0902	3.52344	4258.04
	19.147	3.42188	4257.98
	19.2025	3.42969	4257.91
	19.2594	3.42969	4257.94
	19.3215	3.33594	4257.91
	19.3771	3.23438	4257.9
	19.4379	3.13281	4257.86
	19.5026	3.25781	4257.84
	19.5648	3.44531	4257.8
	19.6203	3.39844	4257.77
	19.6837	3.71094	4257.76
	19.7432	3.89063	4257.74
	19.7987	4.21094	4257.73
	19.8503	4.14844	4257.69
	19.9098	4.00781	4257.63
	19.9706	4.1875	4257.6
	20.0327	4.48438	4257.52
	20.0975	4.60938	4257.46
	20.1583	4.28125	4257.38
	20.2164	4.25781	4257.35
	20.2693	3.8125	4257.34
	20.3275	3.8125	4257.27
	20.3856	3.40625	4257.2
	20.4477	3.35938	4257.14
	20.5099	3.1875	4257.15
	20.5693	2.86719	4257.12
	20.6262	2.90625	4257.16
	20.6856	2.83594	4257.12
	20.7464	3.07813	4257.15
	20.8125	2.92188	4257.12
	20.8773	3.13281	4257.12
	20.9394	3.07813	4257.14
	21.0054	3.58594	4257.12
	21.0702	3.76563	4257.1
	21.1389	4.25	4257.05
	21.2037	4.39844	4257.04
	21.2684	4.21875	4256.98
	21.3332	4.00781	4256.98
	21.3992	3.83594	4256.88
	21.4653	3.92188	4256.81
	21.5327	3.90625	4256.72
	21.6001	3.85938	4256.68
	21.6714	3.6875	4256.66
	21.7428	3.50781	4256.65
	21.8062	3.25	4256.63
	21.8749	3.35938	4256.59
	21.9397	3.33594	4256.58
	21.9991	3.40625	4256.53
	22.0678	3.5	4256.55
	22.1378	3.26563	4256.54
	22.2026	3.21875	4256.55
	22.2686	3.39844	4256.51
	22.332	3.23438	4256.48
	22.3981	3.375	4256.45
	22.4641	3.40625	4256.4
	22.5302	3.30469	4256.4
	22.5976	3.07813	4256.37
	22.6676	2.98438	4256.32
	22.7376	2.84375	4256.31
	22.8023	3.00781	4256.27
	22.8789	3.07813	4256.23
	22.9516	2.91406	4256.21
	23.019	3.15625	4256.23
	23.0853	2.82813	4256.21
	23.1461	2.75	4256.2
	23.2082	2.57031	4256.14
	23.2754	2.85156	4256.11
	23.3451	2.76563	4256.12
	23.4147	2.79688	4256.06
	23.4743	2.5625	4256.09
	23.5313	2.41406	4256.07
	23.5997	2.44531	4256.07
	23.6681	2.34375	4256.02
	23.7378	2.4375	4256.01
	23.81	2.23438	4255.99
	23.8797	2.57031	4256
	23.9468	2.60156	4255.98
	24.0139	2.75781	4255.98
	24.0811	2.53906	4255.95
	24.1571	2.74219	4255.93
	24.2331	2.67969	4255.93
	24.3027	2.71094	4255.85
	24.3749	2.78906	4255.82
	24.4408	2.78906	4255.77
	24.5079	2.95313	4255.79
	24.5763	2.57031	4255.74
	24.6498	2.49219	4255.72
	24.7194	2.49219	4255.69
	24.7853	2.67188	4255.66
	24.8537	2.42969	4255.63
	24.9208	2.17188	4255.59
	24.9867	2.34375	4255.63
	25.0551	2.01563	4255.62
	25.1285	1.95313	4255.6
	25.1981	1.98438	4255.55
	25.2703	2.16406	4255.56
	25.34	2.14844	4255.57
	25.4172	2.10156	4255.54
	25.4881	2.07813	4255.55
	25.5603	2.01563	4255.55
	25.6312	2.05469	4255.54
	25.7072	1.79688	4255.49
	25.7756	1.78906	4255.47
	25.8452	1.86719	4255.46
	25.9174	1.71875	4255.45
	25.9921	1.48438	4255.44
	26.063	1.74219	4255.43
	26.1288	2.01563	4255.44
	26.2061	2.14844	4255.42
	26.2782	2.17969	4255.39
	26.3491	2.14844	4255.41
	26.4188	2.32031	4255.43
	26.4947	2.35938	4255.38
	26.5656	2.3125	4255.33
	26.6365	2.40625	4255.27
	26.7036	2.28906	4255.26
	26.7758	2.07813	4255.23
	26.8467	1.65625	4255.2
	26.9138	1.32031	4255.18
	26.9859	1.19531	4255.17
	27.0593	1.21094	4255.13
	27.1365	1.11719	4255.13
	27.2087	1.14844	4255.16
	27.2821	1.14844	4255.19
	27.3606	1.14063	4255.22
	27.434	1.21094	4255.23
	27.5137	1.09375	4255.21
	27.5859	1.35156	4255.22
	27.6606	1.66406	4255.2
	27.7377	1.96875	4255.19
	27.8074	1.78906	4255.18
	27.8757	1.80469	4255.16
	27.9478	1.55469	4255.15
	28.0175	1.35938	4255.11
	28.0896	1.20313	4255.06
	28.1668	1.42969	4255
	28.2364	1.49219	4255.01
	28.3161	1.29688	4254.99
	28.3933	1.20313	4255.02
	28.4642	1.21094	4255.04
	28.5452	1.14063	4255.05
	28.6236	1.01563	4255
	28.7008	1.17188	4254.99
	28.7818	1.57813	4255
	28.8564	1.69531	4255.01
	28.9311	1.5	4254.98
	29.0057	1.53906	4255
	29.0829	1.73438	4254.99
	29.1525	1.6875	4254.97
	29.2284	1.39063	4254.91
	29.2955	1.65625	4254.86
	29.3727	1.5625	4254.88
	29.446	1.51563	4254.87
	29.5257	1.46875	4254.83
	29.6054	1.5	4254.82
	29.6839	1.40625	4254.84
	29.7585	1.3125	4254.79
	29.8306	1	4254.79
	29.9128	1.32813	4254.79
	29.9875	1.21094	4254.77
	30.0722	1.07031	4254.76
	30.1456	1.32813	4254.76
	30.2215	1.35156	4254.75
	30.2923	1.08594	4254.79
	30.3695	0.89844	4254.74
	30.4441	0.99219	4254.76
	30.52	0.90625	4254.77
	30.5946	1.22656	4254.72
	30.6718	0.96875	4254.7
	30.7578	1.3125	4254.73
	30.84	1.07813	4254.76
	30.9184	0.86719	4254.73
	30.9993	1.04688	4254.73
	31.074	1.27344	4254.68
	31.146	1.57031	4254.71
	31.2207	1.73438	4254.66
	31.3079	2.07813	4254.67
	31.3889	2.08594	4254.69
	31.4647	2.125	4254.65
	31.5355	2.24219	4254.61
	31.6102	2.51563	4254.55
	31.6873	2.51563	4254.53
	31.7631	2.51563	4254.46
	31.8479	2.48438	4254.45
	31.9237	2.17188	4254.41
	32.0085	2.30469	4254.38
	32.0793	1.96875	4254.34
	32.1564	1.57031	4254.32
	32.236	1.49219	4254.3
	32.3132	1.21875	4254.27
	32.3865	1.08594	4254.3
	32.4661	0.86719	4254.26
	32.5445	0.71875	4254.3
	32.6166	0.71875	4254.34
	32.6987	0.98438	4254.34
	32.7721	0.91406	4254.37
	32.8517	0.60156	4254.38
	32.9301	0.85156	4254.39
	33.0072	0.74219	4254.4
	33.0856	0.67188	4254.41
	33.169	1.00781	4254.36
	33.2461	1.19531	4254.37
	33.3283	1.46875	4254.4
	33.4155	1.53125	4254.35
	33.4977	1.21875	4254.37
	33.5798	0.91406	4254.38
	33.6607	1.42188	4254.32
	33.7454	0.97656	4254.28
	33.8275	1.22656	4254.23
	33.9097	1.38281	4254.21
	33.983	1.23438	4254.25
	34.0664	1.02344	4254.29
	34.1435	0.6875	4254.2
	34.218	0.46094	4254.27
	34.2964	0.42188	4254.21
	34.3823	0.40625	4254.17
	34.4607	0.25	4254.2
	34.5365	0.4375	4254.2
	34.6148	0.28125	4254.25
	34.6945	0.07813	4254.29
	34.7829	-0.08594	4254.28
	34.86	0.35156	4254.27
	34.9396	0.57813	4254.3
	35.0217	0.625	4254.26
	35.1026	0.64063	4254.27
	35.1759	0.71875	4254.29
	35.2618	0.80469	4254.31
	35.3452	0.96094	4254.25
	35.4273	1.15625	4254.2
	35.5082	1.25781	4254.2
	35.5827	1.52344	4254.18
	35.6635	1.11719	4254.17
	35.7469	1.41406	4254.15
	35.8265	1.50781	4254.11
	35.9074	1.40625	4254.09
	35.9832	1.60156	4254.06
	36.0577	1.38281	4254.02
	36.1398	1.3125	4254.05
	36.2156	1.53906	4254.02
	36.2964	1.53906	4254
	36.3773	1.90625	4254
	36.4594	1.78906	4253.97
	36.5402	1.13281	4253.98
	36.6236	1.3125	4253.97
	36.7044	1.09375	4253.94
	36.7916	0.92188	4253.92
	36.8724	0.89844	4253.86
	36.9452	0.85156	4253.87
	37.0219	0.73438	4253.93
	37.0986	0.5	4253.9
	37.1753	0.05469	4253.92
	37.2484	0.34375	4253.95
	37.3227	0.60938	4253.94
	37.391	0.58594	4253.94
	37.4665	0.72656	4253.95
	37.5408	0.83594	4253.97
	37.6198	0.83594	4254.02
	37.6965	0.75781	4253.98
	37.7744	0.46094	4253.95
	37.8487	0.63281	4253.95
	37.9242	0.78125	4253.93
	38.0068	0.60156	4253.91
	38.0835	0.73438	4253.91
	38.1662	0.8125	4253.91
	38.2405	0.88281	4253.95
	38.3207	0.74219	4253.92
	38.3938	0.82813	4253.89
	38.4764	0.82031	4253.92
	38.5567	1.01563	4253.91
	38.6346	0.92969	4253.88
	38.7184	0.67969	4253.85
	38.7951	0.69531	4253.86
	38.8777	0.57031	4253.84
	38.9616	0.39844	4253.84
	39.0478	0.32813	4253.8
	39.1197	0.34375	4253.8
	39.2035	0.24219	4253.84
	39.2826	0.28906	4253.81
	39.3604	0.125	4253.84
	39.4383	0.29688	4253.85
	39.5125	0.64063	4253.85
	39.5892	0.66406	4253.84
	39.6587	0.6875	4253.86
	39.7317	0.88281	4253.86
	39.8012	0.97656	4253.88
	39.8826	1.09375	4253.84
	39.9581	1.39063	4253.79
	40.0287	1.50781	4253.78
	40.1065	1.49219	4253.77
	40.182	1.44531	4253.74
	40.2634	1.3125	4253.72
	40.3389	1.07813	4253.68
	40.4275	0.96875	4253.65
	40.5053	0.97656	4253.62
	40.5867	0.84375	4253.6
	40.6669	0.75781	4253.6
	40.746	0.46094	4253.62
	40.8334	0.54688	4253.64
	40.9112	0.64844	4253.66
	41.0034	0.64063	4253.64
	41.0824	0.59375	4253.66
	41.1674	0.71094	4253.66
	41.2452	1.02344	4253.69
	41.3302	1.15625	4253.67
	41.4092	1.42188	4253.66
	41.493	1.39063	4253.66
	41.5732	1.46875	4253.66
	41.651	1.46094	4253.62
	41.7348	1.49219	4253.58
	41.8091	1.34375	4253.55
	41.8881	1.38281	4253.51
	41.9671	1.04688	4253.5
	42.0437	1.03906	4253.48
	42.1155	1.00781	4253.47
	42.1969	0.75781	4253.46
	42.2687	0.65625	4253.45
	42.3465	0.75781	4253.45
	42.4171	0.59375	4253.48
	42.4865	0.53906	4253.48
	42.5595	0.42188	4253.48
	42.6373	0.54688	4253.51
	42.7199	0.66406	4253.52
	42.7989	0.53125	4253.5
	42.8779	0.58594	4253.52
	42.9509	0.80469	4253.53
	43.0275	0.90625	4253.54
	43.1088	0.96875	4253.52
	43.1962	1.04688	4253.5
	43.2823	1.17969	4253.5
	43.3661	1.60938	4253.49
	43.4427	1.60156	4253.45
	43.5145	1.82031	4253.43
	43.5911	1.85938	4253.41
	43.676	1.67188	4253.38
	43.7586	1.59375	4253.35
	43.8435	1.75	4253.28
	43.9225	2.01563	4253.27
	44.0026	2.14844	4253.22
	44.0828	2.03906	4253.2
	44.1677	1.74219	4253.22
	44.2527	1.92969	4253.22
	44.3352	1.8125	4253.19
	44.4214	1.67188	4253.13
	44.4979	1.72656	4253.11
	44.5829	1.75781	4253.11
	44.669	1.65625	4253.13
	44.7515	1.14844	4253.09
	44.8293	0.92188	4253.09
	44.9106	1.10156	4253.11
	44.986	0.86719	4253.08
	45.0637	0.45313	4253.05
	45.1451	0.38281	4253.05
	45.2276	0.40625	4253.1
	45.3089	0.54688	4253.13
	45.3867	0.39844	4253.11
	45.4644	0.375	4253.12
	45.5434	0.61719	4253.18
	45.6235	0.75781	4253.18
	45.7024	0.6875	4253.18
	45.7837	0.69531	4253.17
	45.8698	0.82813	4253.19
	45.95	0.99219	4253.19
	46.0253	1.05469	4253.14
	46.1078	0.99219	4253.12
	46.1868	0.71094	4253.12
	46.2681	0.5	4253.12
	46.3506	0.07813	4253.09
	46.4319	-0.07031	4253.07
	46.5168	0	4253.06
	46.5969	-0.13281	4253.06
	46.671	-0.01563	4253.08
	46.7535	-0.39844	4253.1
	46.8324	-0.42188	4253.17
	46.9149	-0.30469	4253.18
	46.9998	-0.14844	4253.17
	47.0799	0.03125	4253.18
	47.1612	0.19531	4253.17
	47.2437	0.41406	4253.22
	47.3238	0.07813	4253.23
	47.4039	0.13281	4253.21
	47.484	0.28906	4253.19
	47.5605	0.54688	4253.16
	47.6442	0.60938	4253.13
	47.7267	0.16406	4253.09
	47.808	0.17969	4253.13
	47.8845	0.44531	4253.12
	47.9622	0.375	4253.09
	48.0423	0.1875	4253.06
	48.1223	0.375	4253.05
	48.2048	0.53906	4253.09
	48.2885	0.45313	4253.09
	48.3745	0.60938	4253.06
	48.4534	0.79688	4253.05
	48.5335	0.84375	4253.09
	48.61	0.92188	4253.06
	48.6936	0.84375	4253.05
	48.7773	0.91406	4253.04
	48.855	1.24219	4253.02
	48.9363	1.14063	4253
	49.0163	1.24219	4252.98
	49.0976	1.35938	4252.96
	49.1788	1.50781	4252.98
	49.2685	1.47656	4252.95
	49.3485	1.48438	4252.91
	49.4357	1.53125	4252.89
	49.5146	1.63281	4252.88
	49.5959	1.73438	4252.86
	49.6819	1.5	4252.82
	49.7608	1.53906	4252.81
	49.8456	1.40625	4252.79
	49.9245	1.01563	4252.78
	50.002	0.76563	4252.75
	50.077	0.95313	4252.72
	50.1554	0.875	4252.74
	50.2326	0.60156	4252.74
	50.3203	0.63281	4252.75
	50.3963	0.46094	4252.8
	50.4793	0.33594	4252.82
	50.5624	0.35156	4252.8
	50.6419	0.25781	4252.8
	50.7203	0.52344	4252.84
	50.7998	0.58594	4252.83
	50.8759	0.54688	4252.84
	50.9509	0.53125	4252.86
	51.0327	0.98438	4252.84
	51.1053	0.96875	4252.85
	51.1849	1.125	4252.82
	51.2563	1.3125	4252.8
	51.3312	1.32031	4252.81
	51.4085	1.25781	4252.81
	51.4903	1.38281	4252.73
	51.5698	1.15625	4252.73
	51.6551	1.10938	4252.7
	51.7393	1.28125	4252.66
	51.8165	1.09375	4252.66
	51.896	0.86719	4252.64
	51.9744	0.53906	4252.62
	52.0573	0.53906	4252.64
	52.1403	0.50781	4252.63
	52.2221	0.60938	4252.59
	52.3017	0.64063	4252.62
	52.3858	0.34375	4252.65
	52.4618	0.39844	4252.69
	52.5402	0.25	4252.68
	52.6186	0.30469	4252.69
	52.7027	0.40625	4252.66
	52.788	0.67969	4252.66
	52.8674	0.67969	4252.68
	52.947	1.02344	4252.67
	53.0253	1.0625	4252.69
	53.1083	1.0625	4252.67
	53.1947	1.48438	4252.66
	53.273	1.49219	4252.62
	53.3537	1.39844	4252.59
	53.4366	1.35938	4252.54
	53.5173	1.24219	4252.54
	53.5956	1.33594	4252.52
	53.6716	1.35156	4252.45
	53.75	1.03906	4252.45
	53.8341	1.00781	4252.45
	53.9124	0.84375	4252.45
	53.9873	0.875	4252.45
	54.0702	0.77344	4252.45
	54.1497	0.80469	4252.42
	54.2269	0.90625	4252.46
	54.3087	1.09375	4252.47
	54.3881	1.05469	4252.47
	54.4745	1.04688	4252.47
	54.5575	1.28125	4252.47
	54.6346	1.44531	4252.46
	54.7164	1.27344	4252.45
	54.7913	1.14844	4252.41
	54.8696	1.15625	4252.38
	54.9502	1.375	4252.38
	55.0308	1.34375	4252.34
	55.1057	1.23438	4252.3
	55.1851	1.07031	4252.31
	55.2611	1.17188	4252.32
	55.3441	1.10156	4252.31
	55.4281	1	4252.27
	55.5122	1.25	4252.26
	55.5986	1.34375	4252.27
	55.6826	1.57031	4252.28
	55.7678	1.79688	4252.27
	55.8519	1.67969	4252.27
	55.9348	1.69531	4252.28
	56.0211	1.48438	4252.24
	56.1075	1.64063	4252.21
	56.1869	1.32031	4252.16
	56.2721	1.42188	4252.13
	56.3481	1.17969	4252.13
	56.4276	1.00781	4252.12
	56.5058	0.57813	4252.13
	56.5853	0.17969	4252.11
	56.6659	0.42969	4252.12
	56.7465	0.27344	4252.1
	56.8201	0.52344	4252.12
	56.8972	0.52344	4252.13
	56.979	0.57031	4252.2
	57.0481	0.60938	4252.23
	57.1344	0.71094	4252.2
	57.2127	0.96875	4252.23
	57.3001	1.22656	4252.17
	57.3784	1.1875	4252.17
	57.459	0.96875	4252.16
	57.5442	0.92188	4252.16
	57.6328	0.85156	4252.14
	57.7168	0.79688	4252.11
	57.7962	0.53125	4252.05
	57.8871	0.52344	4252.05
	57.9654	0.72656	4252.07
	58.0494	0.42969	4252.07
	58.1254	0.21875	4252.08
	58.2105	0.36719	4252.08
	58.2911	0.42188	4252.12
	58.3751	0.5625	4252.11
	58.4556	0.25781	4252.05
	58.5385	0.07031	4252.1
	58.6236	0.66406	4252.12
	58.6996	0.74219	4252.1
	58.7813	0.39844	4252.09
	58.8653	0.89063	4252.05
	58.9516	0.97656	4252.11
	59.0344	1.1875	4252.12
	59.1207	0.99219	4252.04
	59.2024	1.14844	4252.03
	59.2852	1.48438	4252.05
	59.3692	1.50781	4251.99
	59.4521	1.60938	4251.97
	59.5372	1.35156	4251.94
	59.6246	1.20313	4251.95
	59.7063	0.9375	4251.91
	59.7869	1.00781	4251.85
	59.872	0.99219	4251.83
	59.956	0.92188	4251.81
	60.0365	0.94531	4251.84
	60.1181	0.85938	4251.85
	60.2044	0.79688	4251.88
	60.2792	0.26563	4251.86
	60.3586	0.24219	4251.87
	60.4414	0.01563	4251.87
	60.5242	0.01563	4251.87
	60.6058	-0.10938	4251.87
	60.6829	-0.00781	4251.88
	60.7623	-0.02344	4251.95
	60.8485	-0.32031	4251.95
	60.9325	-0.32031	4251.98
	61.0107	-0.24219	4251.97
	61.0946	0.00781	4252
	61.1866	0.17969	4251.98
	61.2694	0.46875	4251.98
	61.3522	0.10156	4252.01
	61.4339	0.14063	4252.03
	61.519	0.29688	4252.01
	61.6041	0.50781	4251.98
	61.6811	0.55469	4251.95
	61.7639	0.76563	4251.91
	61.8467	0.57813	4251.95
	61.9306	0.80469	4251.95
	62.0065	1.10156	4251.92
	62.0881	1.05469	4251.9
	62.1732	1.53906	4251.89
	62.2572	1.60156	4251.86
	62.3422	1.32031	4251.87
	62.4239	1.36719	4251.84
	62.5112	1.21094	4251.8
	62.5952	1.39063	4251.78
	62.6767	1.50781	4251.7
	62.7621	1.30469	4251.68
	62.844	0.89844	4251.7
	62.926	1.03125	4251.7
	63.0014	1.01563	4251.7
	63.0878	1.11719	4251.66
	63.1642	1.07813	4251.62
	63.2495	0.96094	4251.64
	63.3271	1.03125	4251.68
	63.4079	0.97656	4251.66
	63.4888	0.64063	4251.66
	63.5697	0.66406	4251.64
	63.6539	0.85938	4251.64
	63.7292	0.74219	4251.64
	63.8156	0.48438	4251.62
	63.8942	0.33594	4251.62
	63.9806	0.375	4251.67
	64.0615	0.21875	4251.66
	64.1457	0.28125	4251.64
	64.2276	0.00781	4251.66
	64.3074	0.17188	4251.69
	64.3893	0.1875	4251.71
	64.4669	-0.10156	4251.7
	64.5544	0.14063	4251.72
	64.6308	0.35938	4251.71
	64.7149	0.46875	4251.74
	64.7914	0.51563	4251.72
	64.8655	0.86719	4251.73
	64.9453	0.89063	4251.76
	65.0206	1.00781	4251.72
	65.1014	1.03125	4251.69
	65.18	0.96875	4251.67
	65.2576	1.16406	4251.66
	65.3362	1.07031	4251.61
	65.4159	0.89844	4251.59
	65.489	1.02344	4251.56
	65.5742	1.10938	4251.55
	65.6584	0.94531	4251.55
	65.7359	0.8125	4251.52
	65.82	1.05469	4251.53
	65.9031	1.03125	4251.53
	65.9861	1.19531	4251.5
	66.0769	1.13281	4251.48
	66.1577	0.77344	4251.48
	66.2418	0.92969	4251.5
	66.326	0.76563	4251.48
	66.4046	0.28125	4251.46
	66.4876	0.07031	4251.43
	66.5673	0.03125	4251.43
	66.6492	-0.23438	4251.46
	66.7267	-0.21094	4251.45
	66.8053	-0.49219	4251.46
	66.8839	-0.625	4251.51
	66.9614	-0.71875	4251.55
	67.0411	-0.80469	4251.56
	67.123	-0.79688	4251.59
	67.206	-0.85156	4251.59
	67.2857	-0.97656	4251.65
	67.3742	-1.21094	4251.66
	67.4539	-1.26563	4251.68
	67.5391	-1.21094	4251.7
	67.6255	-1.08594	4251.71
	67.7074	-0.83594	4251.72
	67.7926	-0.6875	4251.75
	67.88	-0.38281	4251.8
	67.9663	-0.3125	4251.8
	68.0449	-0.03125	4251.81
	68.1279	0.60156	4251.81
	68.2109	0.96875	4251.78
	68.295	0.90625	4251.76
	68.3802	0.90625	4251.73
	68.4565	1.23438	4251.72
	68.5428	0.97656	4251.67
	68.6269	0.79688	4251.57
	68.7088	0.54688	4251.51
	68.7873	0.64844	4251.51
	68.8758	0.51563	4251.49
	68.9621	-0.04688	4251.45
	69.0396	0.20313	4251.48
	69.1237	0.28906	4251.48
	69.2055	0.34375	4251.52
	69.2929	0.03906	4251.5
	69.3693	0.10156	4251.51
	69.45	0.35156	4251.59
	69.533	0.53906	4251.56
	69.6171	0.38281	4251.54
	69.6967	0.52344	4251.54
	69.7786	0.47656	4251.57
	69.8604	0.10156	4251.56
	69.9434	0.07813	4251.52
	70.0285	-0.03125	4251.49
	70.1104	0.20313	4251.52
	70.1944	0.29688	4251.49
	70.2796	-0.08594	4251.49
	70.3626	-0.03125	4251.55
	70.4455	-0.14844	4251.56
	70.5296	-0.27344	4251.57
	70.6125	-0.10156	4251.55
	70.6954	-0.00781	4251.53
	70.7795	0.24219	4251.59
	70.8591	0.35156	4251.59
	70.941	0.46875	4251.61
	71.025	0.39063	4251.64
	71.1079	0.57813	4251.61
	71.1887	0.32813	4251.59
	71.2738	0.65625	4251.57
	71.3556	0.88281	4251.55
	71.433	1.01563	4251.54
	71.5182	1.34375	4251.54
	71.6011	1.34375	4251.51
	71.6829	1.375	4251.53
	71.7681	1.33594	4251.48
	71.851	1.26563	4251.45
	71.9383	1.23438	4251.41
	72.0245	1.35938	4251.34
	72.1019	1.35938	4251.33
	72.1904	1.08594	4251.31
	72.2832	1.0625	4251.3
	72.3662	0.54688	4251.3
	72.4524	0.36719	4251.29
	72.5386	0.28906	4251.27
	72.6237	0.32031	4251.27
	72.7055	0.14844	4251.3
	72.7862	0.32031	4251.3
	72.868	0.53125	4251.36
	72.9597	0.27344	4251.38
	73.0471	0.67969	4251.41
	73.1289	0.28125	4251.39
	73.2151	0.19531	4251.41
	73.2947	0.04688	4251.39
	73.3753	0.17188	4251.36
	73.4549	0.1875	4251.39
	73.5411	0.53906	4251.33
	73.6229	0.46875	4251.38
	73.7036	0.23438	4251.38
	73.7798	0.64844	4251.41
	73.8561	0.10938	4251.4
	73.9356	0.02344	4251.4
	74.0163	0.21875	4251.34
	74.1047	0.70313	4251.34
	74.1909	0.42188	4251.37
	74.2738	0.53906	4251.32
	74.3555	0.28125	4251.4
	74.4406	0.30469	4251.41
	74.5257	0.29688	4251.38
	74.6108	0.125	4251.31
	74.6925	0.4375	4251.34
	74.7745	0.83594	4251.32
	74.8574	0.66406	4251.34
	74.9307	0.5625	4251.35
	75.0082	0.80469	4251.34
	75.0955	0.58594	4251.36
	75.1752	0.75	4251.31
	75.2527	0.75781	4251.26
	75.3356	0.67188	4251.27
	75.4197	0.70313	4251.28
	75.5036	0.50781	4251.23
	75.5898	0.54688	4251.25
	75.6738	0.58594	4251.21
	75.7621	0.5625	4251.21
	75.8472	0.375	4251.22
	75.928	0.47656	4251.21
	76.0141	0.44531	4251.23
	76.1003	0.75	4251.22
	76.1843	0.89063	4251.21
	76.2618	1.04688	4251.21
	76.3436	1.38281	4251.24
	76.4201	1.07813	4251.22
	76.5008	1.07813	4251.23
	76.5816	1.1875	4251.18
	76.6634	1.29688	4251.16
	76.7409	1.41406	4251.12
	76.8195	1.29688	4251.07
	76.8981	1.17969	4251.09
	76.9767	1.11719	4251.09
	77.0618	1.00781	4251.07
	77.1479	0.8125	4251.04
	77.2297	0.85938	4251.02
	77.3126	0.92969	4251.02
	77.3955	0.875	4251.03
	77.4784	0.65625	4251.02
	77.5688	0.46094	4251.03
	77.656	0.54688	4251.06
	77.7464	0.40625	4251.03
	77.8293	0.34375	4251.04
	77.9187	0.30469	4251.03
	77.9972	0.28125	4251.06
	78.0833	0.50781	4251.07
	78.1695	0.47656	4251.07
	78.2556	0.38281	4251.08
	78.3406	0.76563	4251.1
	78.4213	0.74219	4251.09
	78.5063	0.91406	4251.1
	78.5849	0.88281	4251.06
	78.6731	0.9375	4251.06
	78.756	0.91406	4251.06
	78.8443	1.21094	4251
	78.9303	0.9375	4251
	79.01	1.20313	4250.98
	79.0875	1.45313	4250.96
	79.1671	1.32813	4250.95
	79.2499	1.24219	4250.95
	79.3296	1.53906	4250.89
	79.4135	1.54688	4250.93
	79.4974	1.72656	4250.89
	79.5738	2	4250.84
	79.6524	1.67188	4250.85
	79.7298	1.76563	4250.84
	79.8181	1.79688	4250.8
	79.9063	1.42188	4250.78
	79.9956	1.28906	4250.74
	80.0784	1.48438	4250.69
	80.1623	1.35156	4250.71
	80.2452	1.17188	4250.69
	80.3269	1.1875	4250.66
	80.4119	1.10938	4250.71
	80.5001	1.25	4250.71
	80.6088	1.36719	4250.68
	80.6959	1.74219	4250.67
	80.7798	1.76563	4250.7
	80.8616	1.67188	4250.69
	80.9487	1.38281	4250.69
	81.0208	0.82031	4250.66
	81.1068	0.8125	4250.63
	81.2111	0.5625	4250.58
	81.2875	0.24219	4250.55
	81.3897	0.0625	4250.55
	81.4736	-0.08594	4250.59
	81.5402	-0.39844	4250.66
	81.6263	-0.28906	4250.66
	81.7144	-0.39844	4250.7
	81.8145	0.03125	4250.74
	81.8768	0.26563	4250.77
	81.9736	0.29688	4250.78
	82.0424	0.34375	4250.84
	82.136	0.60156	4250.81
	82.1994	0.76563	4250.84
	82.2801	0.74219	4250.77
	82.3726	0.57813	4250.73
	82.4392	0.625	4250.73
	82.5209	0.76563	4250.72
	82.6037	0.58594	4250.67
	82.7059	0.71875	4250.63
	82.7736	0.71094	4250.64
	82.8693	0.85938	4250.66
	82.9317	0.60938	4250.65
	83.0338	0.52344	4250.62
	83.1015	0.35156	4250.63
	83.1864	0.54688	4250.61
	83.2875	0.35156	4250.6
	83.3531	0.47656	4250.57
	83.4402	0.77344	4250.6
	83.524	0.60938	4250.61
	83.6304	0.45313	4250.62
	83.7164	0.10938	4250.59
	83.8035	0.77344	4250.61
	83.8906	0.71875	4250.59
	83.9744	0.875	4250.55
	84.0421	0.78125	4250.57
	84.1281	0.57813	4250.59
	84.2334	0.67969	4250.62
	84.3205	0.20313	4250.53
	84.4043	0.26563	4250.53
	84.4699	0.57813	4250.49
	84.5741	0.89844	4250.51
	84.6569	0.45313	4250.52
	84.7278	0.23438	4250.52
	84.8148	0.34375	4250.56
	84.918	0.28906	4250.55
	85.004	0.23438	4250.52
	85.0727	0.15625	4250.48
	85.1684	0.14844	4250.53
	85.2393	0.35938	4250.57
	85.3253	0.53906	4250.55
	85.4112	0.27344	4250.57
	85.4918	0.07813	4250.58
	85.5939	0.28906	4250.59
	85.682	0.1875	4250.58
	85.7636	0.34375	4250.55
	85.8485	0.75781	4250.52
	85.9141	0.39844	4250.55
	86	0.39844	4250.57
	86.0827	0.28125	4250.54
	86.1676	0.25781	4250.55
	86.2514	0.11719	4250.52
	86.3405	-0.17969	4250.47
	86.4362	-0.47656	4250.51
	86.5017	-0.53906	4250.51
	86.5822	-0.53125	4250.51
	86.6673	-0.52344	4250.52
	86.7493	-0.3125	4250.53
	86.8333	-0.45313	4250.57
	86.9329	-0.4375	4250.62
	87.0013	-0.42969	4250.64
	87.0854	-0.11719	4250.64
	87.1725	-0.00781	4250.63
	87.2783	0.21875	4250.62
	87.3644	0.53125	4250.64
	87.4328	0.1875	4250.64
	87.5158	0.0625	4250.64
	87.6009	0.15625	4250.59
	87.6838	0.29688	4250.58
	87.7803	0.19531	4250.55
	87.8591	0.27344	4250.49
	87.9234	0.03906	4250.54
	88.0012	0.22656	4250.55
	88.0759	0.32813	4250.53
	88.1567	0	4250.52
	88.2366	0.17188	4250.53
	88.3361	0.38281	4250.52
	88.4056	0.35156	4250.55
	88.4823	0.57031	4250.52
	88.5674	0.38281	4250.5
	88.6597	0.23438	4250.55
	88.726	0.15625	4250.52
	88.8079	0.19531	4250.5
	88.8961	0.15625	4250.5
	88.9769	0.11719	4250.47
	89.0806	-0.08594	4250.49
	89.1625	-0.625	4250.52
	89.2237	-0.82031	4250.52
	89.3201	-1.03125	4250.51
	89.3875	-1.125	4250.52
	89.4756	-1.10156	4250.52
	89.5596	-1.29688	4250.55
	89.6415	-1.39063	4250.62
	89.741	-1.63281	4250.66
	89.8239	-1.53125	4250.7
	89.8903	-1.45313	4250.73
	89.9701	-1.5	4250.73
	90.052	-1.46094	4250.76
	90.138	-1.57031	4250.79
	90.221	-1.46094	4250.84
	90.3008	-1.44531	4250.84
	90.3847	-1.58594	4250.84
	90.4842	-1.625	4250.86
	90.5661	-1.84375	4250.87
	90.6335	-2.11719	4250.9
	90.7309	-2.23438	4250.88
	90.8179	-2.09375	4250.9
	90.8977	-2.11719	4250.94
	90.9641	-2.58594	4250.95
	91.0625	-2.73438	4250.99
	91.1465	-2.69531	4251.04
	91.2148	-2.58594	4251.07
	91.3174	-2.76563	4251.05
	91.3817	-2.57031	4251.09
	91.4801	-2.48438	4251.16
	91.5475	-2.23438	4251.21
	91.6273	-2.17188	4251.23
	91.7112	-2.53906	4251.23
	91.8117	-2.22656	4251.28
	91.8811	-2.42188	4251.27
	91.9661	-2.60938	4251.28
	92.0438	-2.92188	4251.25
	92.1401	-2.875	4251.27
	92.223	-3.01563	4251.33
	92.308	-3.39063	4251.3
	92.3909	-3.75781	4251.34
	92.4572	-3.54688	4251.39
	92.5369	-3.35938	4251.45
	92.6188	-3.29688	4251.48
	92.6975	-2.92969	4251.53
	92.7804	-3.125	4251.6
	92.8653	-3.10938	4251.67
	92.9668	-2.96094	4251.67
	93.0352	-2.89063	4251.67
	93.1346	-2.71094	4251.7
	93.2185	-2.59375	4251.69
	93.3024	-3.05469	4251.73
	93.3905	-3.1875	4251.75
	93.4733	-2.85156	4251.75
	93.5603	-3.10156	4251.77
	93.6401	-2.96875	4251.77
	93.7219	-2.98438	4251.78
	93.8037	-3.25	4251.87
	93.8855	-3.21875	4251.91
	93.9694	-3.28906	4251.89
	94.0502	-3.47656	4251.95
	94.1341	-3.25	4251.95
	94.2169	-3.3125	4251.97
	94.2998	-3.60938	4252.03
	94.3774	-3.64063	4252.07
	94.4561	-3.82813	4252.09
	94.5358	-3.89063	4252.16
	94.6187	-3.96094	4252.16
	94.7026	-4.10938	4252.18
	94.7864	-4.14063	4252.25
	94.8703	-4.25	4252.29
	94.9521	-4.60156	4252.35
	95.0318	-4.85938	4252.41
	95.1188	-4.875	4252.44
	95.2068	-4.98438	4252.49
	95.2958	-5.17188	4252.53
	95.3786	-5.13281	4252.58
	95.4625	-5.21875	4252.66
	95.5443	-5.125	4252.73
	95.6219	-5.53125	4252.77
	95.7058	-5.9375	4252.83
	95.7855	-6.21875	4252.89
	95.8704	-6.15625	4252.93
	95.9542	-6.42969	4252.98
	96.0339	-6.53906	4253.02
	96.1146	-6.98438	4253.12
	96.1954	-7.15625	4253.23
	96.2823	-7.25	4253.32
	96.3661	-7.77344	4253.38
	96.4489	-7.78906	4253.46
	96.5276	-7.53906	4253.53
	96.6135	-7.59375	4253.63
	96.7035	-7.76563	4253.71
	96.7853	-8.19531	4253.79
	96.865	-8.74219	4253.92
	96.9478	-8.85156	4253.98
	97.0347	-8.78906	4254
	97.1165	-9.15625	4254.07
	97.2003	-9.16406	4254.15
	97.2851	-9.4375	4254.28
	97.3679	-9.85938	4254.42
	97.4497	-10.1484	4254.51
	97.5262	-10.3047	4254.58
	97.6049	-10.6484	4254.7
	97.6907	-10.5156	4254.75
	97.7756	-10.5703	4254.88
	97.8563	-11.0781	4255.01
	97.9362	-11.4453	4255.13
	98.0139	-11.9297	4255.24
	98.0956	-12.5078	4255.37
	98.1763	-12.7109	4255.42
	98.2591	-13.1172	4255.52
	98.3367	-13.375	4255.68
	98.4174	-13.5312	4255.83
	98.4981	-13.9453	4255.99
	98.5778	-14.1328	4256.17
	98.6554	-14.3281	4256.29
	98.731	-14.4688	4256.45
	98.8076	-14.6797	4256.59
	98.8863	-14.8906	4256.72
	98.9711	-15.2969	4256.89
	99.0507	-15.5156	4257.04
	99.1355	-15.9141	4257.16
	99.2182	-16.5312	4257.3
	99.3	-17.0938	4257.45
	99.3796	-17.3672	4257.59
	99.4644	-18.0078	4257.77
	99.5512	-18.2891	4257.91
	99.636	-18.6406	4258.1
	99.7207	-18.7266	4258.34
	99.8004	-18.9141	4258.53
	99.8811	-19.3047	4258.73
	99.9597	-19.7109	4258.95
	100.041	-19.8203	4259.14
	100.119	-20.2188	4259.34
	100.204	-20.8516	4259.49
	100.287	-21.6328	4259.67
	100.37	-22.5234	4259.88
	100.447	-23.2422	4260.08
	100.521	-23.9453	4260.25
	100.6	-24.9531	4260.47
	100.685	-25.7031	4260.73
	100.767	-26.3125	4261.01
	100.847	-26.7891	4261.3
	100.93	-27.5234	4261.6
	101.009	-28.2344	4261.88
	101.084	-28.7734	4262.22
	101.162	-29.1719	4262.53
	101.245	-29.4688	4262.83
	101.329	-29.8906	4263.1
	101.41	-30.0938	4263.43
	101.488	-30.2656	4263.74
	101.568	-30.5	4264.05
	101.647	-30.6953	4264.33
	101.729	-30.7656	4264.6
	101.812	-30.6406	4264.9
	101.896	-30.3984	4265.18
	101.976	-30.1016	4265.45
	102.064	-29.7734	4265.7
	102.143	-29.5469	4265.98
	102.226	-28.6484	4266.23
	102.308	-28.2109	4266.45
	102.387	-28.0781	4266.66
	102.467	-27.5312	4266.85
	102.546	-26.5312	4267.05
	102.622	-25.5391	4267.25
	102.698	-24.9141	4267.34
	102.777	-23.7891	4267.52
	102.853	-22.9219	4267.72
	102.932	-21.8281	4267.86
	103.014	-21.1406	4267.93
	103.09	-20.2344	4268.02
	103.17	-18.625	4268.12
	103.253	-17.8203	4268.17
	103.334	-17.2578	4268.23
	103.417	-16.4141	4268.26
	103.498	-15.6406	4268.34
	103.58	-14.9219	4268.37
	103.662	-13.8438	4268.31
	103.747	-12.8672	4268.35
	103.826	-12.0391	4268.42
	103.91	-11.2266	4268.44
	103.991	-10.5391	4268.47
	104.069	-9.75781	4268.5
	104.153	-8.78125	4268.48
	104.232	-8.125	4268.48
	104.313	-6.83594	4268.48
	104.393	-6.10156	4268.48
	104.474	-5.48438	4268.51
	104.551	-4.98438	4268.51
	104.629	-4.53906	4268.47
	104.707	-3.61719	4268.46
	104.787	-3.24219	4268.37
	104.869	-2.19531	4268.35
	104.947	-1.72656	4268.32
	105.026	-1.24219	4268.35
	105.113	-0.96094	4268.34
	105.19	-0.28906	4268.3
	105.273	-0.07813	4268.28
	105.356	0.27344	4268.19
	105.439	0.58594	4268.17
	105.522	0.53125	4268.12
	105.603	0.58594	4268.12
	105.687	0.60938	4268.08
	105.77	0.92969	4268.06
	105.854	0.80469	4268.02
	105.929	1	4268.02
	106.014	0.6875	4268.04
	106.093	0.71875	4268.03
	106.176	0.78906	4268.05
	106.259	1.08594	4268.02
	106.342	1.21875	4268.05
	106.427	1.48438	4268.03
	106.511	1.5	4268.06
	106.598	1.30469	4268.08
	106.687	1.63281	4268.07
	106.781	1.4375	4268.04
	106.865	1.64844	4268
	106.956	1.73438	4267.95
	107.044	2	4267.96
	107.131	1.96094	4267.98
	107.221	2.03906	4267.92
	107.31	2.11719	4267.92
	107.396	2.21094	4267.92
	107.481	2.99219	4267.87
	107.569	3.02344	4267.83
	107.658	3.46875	4267.81
	107.752	3.92188	4267.78
	107.844	3.67188	4267.78
	107.936	3.72656	4267.71
	108.03	3.69531	4267.61
	108.125	3.82031	4267.58
	108.22	3.85156	4267.48
	108.318	3.73438	4267.41
	108.411	3.23438	4267.39
	108.505	3.14063	4267.35
	108.6	3.08594	4267.31
	108.695	3.15625	4267.27
	108.791	3.42188	4267.27
	108.892	3.40625	4267.24
	108.989	3.46875	4267.28
	109.082	3.32031	4267.27
	109.174	3.375	4267.23
	109.267	3.25	4267.21
	109.358	3.59375	4267.16
	109.448	4.03125	4267.12
	109.54	3.52344	4267.08
	109.632	3.38281	4267.07
	109.726	3.41406	4267.05
	109.812	3.38281	4267.03
	109.905	3.32031	4266.95
	110	3.5625	4266.88
	110.094	3.46875	4266.91
	110.188	3.64844	4266.91
	110.283	3.59375	4266.89
	110.381	3.36719	4266.87
	110.472	3.26563	4266.85
	110.562	3.3125	4266.77
	110.649	3.53906	4266.77
	110.745	3.53906	4266.7
	110.842	3.67969	4266.71
	110.93	3.53906	4266.7
	111.022	3.72656	4266.7
	111.113	3.64844	4266.66
	111.209	3.8125	4266.61
	111.303	3.65625	4266.57
	111.398	3.78906	4266.53
	111.496	3.50781	4266.51
	111.591	3.14844	4266.46
	111.682	2.59375	4266.45
	111.77	2.57031	4266.38
	111.861	2.95313	4266.39
	111.952	3	4266.32
	112.041	2.60156	4266.3
	112.13	2.57813	4266.34
	112.219	2.39844	4266.39
	112.304	2.78125	4266.36
	112.393	2.71875	4266.29
	112.484	2.92188	4266.26
	112.575	2.92969	4266.28
	112.669	2.60938	4266.28
	112.759	1.95313	4266.25
	112.85	1.96875	4266.2
	112.946	2.21875	4266.2
	113.035	2.48438	4266.14
	113.126	2.5	4266.1
	113.22	2.51563	4266.13
	113.311	2.84375	4266.21
	113.402	2.78906	4266.2
	113.493	3.35156	4266.14
	113.583	3.35156	4266.09
	113.679	3.57031	4266.05
	113.769	3.71875	4266.02
	113.862	4.04688	4265.97
	113.951	3.82813	4265.94
	114.045	3.71094	4265.88
	114.138	3.28906	4265.81
	114.234	3.10938	4265.75
	114.328	3.07813	4265.7
	114.42	2.875	4265.62
	114.511	3.03906	4265.62
	114.601	3.10938	4265.6
	114.696	2.85938	4265.64
	114.785	3.04688	4265.65
	114.882	3.17969	4265.62
	114.969	3.34375	4265.62
	115.054	3.41406	4265.55
	115.14	3.5625	4265.54
	115.226	3.58594	4265.53
	115.315	3.54688	4265.48
	115.405	3.1875	4265.45
	115.492	3.28906	4265.4
	115.582	3.30469	4265.36
	115.671	2.80469	4265.31
	115.764	2.59375	4265.27
	115.854	2.28906	4265.25
	115.949	2.57031	4265.26
	116.041	2.53125	4265.25
	116.134	2.19531	4265.21
	116.224	2.39063	4265.27
	116.315	2.23438	4265.27
	116.41	2.46875	4265.3
	116.498	2.53125	4265.23
	116.59	2.625	4265.23
	116.678	2.69531	4265.24
	116.77	2.83594	4265.22
	116.86	2.44531	4265.2
	116.952	2.51563	4265.13
	117.044	2.47656	4265.11
	117.133	2.39844	4265.1
	117.228	2.40625	4265.08
	117.315	2.07813	4265.05
	117.408	1.91406	4265.05
	117.498	2.08594	4265.02
	117.585	1.98438	4265.01
	117.674	1.96094	4264.99
	117.768	1.71094	4264.93
	117.859	1.84375	4264.98
	117.948	2.01563	4265
	118.04	1.96094	4264.95
	118.129	2.05469	4264.94
	118.218	2.14844	4264.92
	118.302	2.32813	4264.93
	118.388	2.21875	4264.91
	118.479	2.42969	4264.88
	118.568	2.17969	4264.87
	118.653	2.32813	4264.83
	118.739	2.07031	4264.8
	118.83	1.85156	4264.76
	118.921	2.08594	4264.76
	119.01	1.91406	4264.7
	119.105	1.79688	4264.72
	119.199	1.75781	4264.67
	119.291	1.63281	4264.7
	119.38	1.34375	4264.7
	119.468	1.65625	4264.65
	119.556	1.54688	4264.66
	119.642	1.63281	4264.66
	119.73	1.96094	4264.66
	119.812	1.77344	4264.66
	119.896	1.64844	4264.68
	119.978	2.0625	4264.62
	120.061	1.71875	4264.64
	120.147	1.83594	4264.62
	120.233	2.05469	4264.55
	120.321	1.9375	4264.55
	120.407	2.17969	4264.56
	120.497	2	4264.49
	120.581	1.86719	4264.52
	120.669	1.48438	4264.48
	120.759	1.77344	4264.45
	120.847	1.59375	4264.45
	120.934	1.71094	4264.38
	121.024	1.67969	4264.39
	121.115	1.84375	4264.41
	121.204	1.78906	4264.44
	121.297	1.66406	4264.39
	121.385	1.97656	4264.41
	121.474	2.10938	4264.36
	121.565	2.64063	4264.37
	121.65	2.34375	4264.32
	121.74	2.41406	4264.31
	121.832	2.32031	4264.31
	121.921	2.63281	4264.26
	122.009	2.48438	4264.23
	122.101	2.53906	4264.13
	122.192	2.20313	4264.14
	122.28	2.10938	4264.12
	122.369	2.11719	4264.12
	122.457	2	4264.05
	122.549	2.17188	4264.05
	122.636	1.89844	4264.01
	122.721	2.15625	4264.05
	122.804	1.60938	4264.05
	122.894	1.55469	4264.02
	122.979	1.57813	4264.02
	123.065	1.97656	4263.99
	123.152	2.00781	4264.01
	123.24	1.98438	4263.96
	123.329	2.05469	4264.02
	123.416	1.83594	4264.01
	123.502	1.96094	4264
	123.593	1.6875	4263.93
	123.69	1.83594	4263.91
	123.775	1.83594	4263.9
	123.865	1.83594	4263.88
	123.949	1.49219	4263.88
	124.039	1.49219	4263.86
	124.129	1.25	4263.88
	124.218	1.04688	4263.83
	124.307	1.22656	4263.84
	124.394	1.5625	4263.8
	124.483	1.49219	4263.84
	124.573	1.71875	4263.84
	124.666	1.75781	4263.84
	124.754	1.35156	4263.87
	124.848	1.54688	4263.84
	124.939	1.46875	4263.77
	125.03	1.54688	4263.76
	125.119	1.79688	4263.73
	125.207	1.85938	4263.71
	125.296	1.63281	4263.76
	125.384	1.72656	4263.71
	125.469	1.53906	4263.71
	125.556	1.67969	4263.7
	125.641	1.8125	4263.63
	125.729	1.61719	4263.61
	125.818	1.86719	4263.62
	125.901	1.91406	4263.59
	125.988	1.63281	4263.61
	126.073	1.78125	4263.58
	126.164	1.73438	4263.55
	126.254	1.78125	4263.55
	126.342	1.89063	4263.5
	126.431	1.86719	4263.48
	126.524	1.85938	4263.51
	126.608	1.97656	4263.48
	126.693	1.96094	4263.47
	126.786	1.85156	4263.45
	126.875	1.89063	4263.42
	126.964	2.13281	4263.4
	127.055	2.02344	4263.39
	127.139	1.97656	4263.37
	127.227	2.23438	4263.35
	127.315	2.01563	4263.34
	127.401	2.13281	4263.31
	127.493	2.34375	4263.27
	127.579	2.5	4263.27
	127.666	2.38281	4263.27
	127.752	1.98438	4263.21
	127.841	1.85938	4263.23
	127.924	1.85156	4263.19
	128.011	1.90625	4263.14
	128.098	1.77344	4263.11
	128.188	2	4263.09
	128.28	2.14063	4263.14
	128.366	2.02344	4263.15
	128.458	1.86719	4263.15
	128.545	2.14063	4263.1
	128.636	2.21094	4263.11
	128.729	2.60156	4263.05
	128.816	2.63281	4263.03
	128.909	2.52344	4263.02
	129.001	2.35156	4263.04
	129.084	2.08594	4262.98
	129.17	2.0625	4262.94
	129.26	2.05469	4262.88
	129.35	1.89844	4262.84
	129.444	1.57031	4262.84
	129.536	1.85938	4262.85
	129.625	1.5625	4262.85
	129.72	1.5	4262.85
	129.814	1.42188	4262.84
	129.899	1.65625	4262.84
	129.994	1.54688	4262.88
	130.084	1.49219	4262.82
	130.171	1.19531	4262.85
	130.257	1.32813	4262.84
	130.338	1.67969	4262.84
	130.42	1.19531	4262.8
	130.508	1.03125	4262.8
	130.593	0.94531	4262.8
	130.671	0.85938	4262.83
	130.759	0.9375	4262.79
	130.843	1.13281	4262.73
	130.929	1.51563	4262.8
	131.014	1.53125	4262.8
	131.103	1.63281	4262.81
	131.194	1.92188	4262.8
	131.283	1.84375	4262.79
	131.364	1.86719	4262.76
	131.452	2.29688	4262.69
	131.542	2.29688	4262.66
	131.626	2.26563	4262.64
	131.713	2.29688	4262.58
	131.805	2.32813	4262.57
	131.892	2.28906	4262.56
	131.98	2.375	4262.49
	132.064	2.49219	4262.47
	132.151	2.85156	4262.46
	132.241	3.14844	4262.43
	132.331	2.74219	4262.41
	132.419	2.625	4262.39
	132.505	2.60938	4262.36
	132.595	2.71875	4262.33
	132.677	2.71875	4262.26
	132.766	2.75	4262.19
	132.853	2.64063	4262.23
	132.946	2.21875	4262.21
	133.033	2.1875	4262.17
	133.119	2.125	4262.14
	133.203	2.42969	4262.15
	133.288	2.57031	4262.1
	133.383	2.46875	4262.09
	133.468	2.28125	4262.15
	133.557	2.25	4262.13
	133.645	2.16406	4262.13
	133.728	2.13281	4262.05
	133.814	2.21094	4262.02
	133.906	2.0625	4262.03
	133.99	1.8125	4262.03
	134.077	1.85156	4262.02
	134.17	1.58594	4262.02
	134.256	1.85156	4261.99
	134.345	1.86719	4261.98
	134.433	1.78125	4261.98
	134.522	2.14063	4262
	134.612	1.95313	4261.99
	134.702	1.85938	4262.02
	134.789	2.03125	4261.98
	134.88	2.41406	4261.95
	134.972	2.21094	4261.93
	135.058	2.51563	4261.88
	135.147	2.47656	4261.88
	135.236	2.63281	4261.88
	135.324	2.52344	4261.83
	135.414	2.28906	4261.76
	135.503	2.59375	4261.76
	135.591	2.65625	4261.7
	135.678	2.85938	4261.68
	135.768	2.8125	4261.63
	135.856	2.58594	4261.63
	135.946	2.6875	4261.63
	136.039	2.65625	4261.58
	136.129	2.24219	4261.55
	136.221	2.10938	4261.5
	136.306	2.28125	4261.48
	136.394	2	4261.48
	136.486	2.01563	4261.45
	136.579	1.8125	4261.43
	136.668	1.83594	4261.46
	136.758	2.125	4261.46
	136.845	1.95313	4261.44
	136.936	1.55469	4261.46
	137.021	1.71875	4261.42
	137.108	1.99219	4261.45
	137.202	2.14844	4261.43
	137.291	2.32031	4261.38
	137.376	2.42969	4261.39
	137.462	2.42188	4261.43
	137.551	2.14063	4261.39
	137.639	2.27344	4261.34
	137.729	1.94531	4261.29
	137.812	2.46875	4261.24
	137.905	2.4375	4261.23
	137.991	2.36719	4261.2
	138.079	1.78906	4261.22
	138.169	1.19531	4261.19
	138.258	0.97656	4261.22
	138.345	0.98438	4261.12
	138.432	1.09375	4261.12
	138.52	0.86719	4261.1
	138.609	0.84375	4261.19
	138.695	0.82031	4261.24
	138.779	0.77344	4261.27
	138.868	0.64844	4261.25
	138.952	1.14063	4261.24
	139.041	1.49219	4261.25
	139.131	1.77344	4261.24
	139.219	1.51563	4261.24
	139.309	1.32813	4261.23
	139.398	1.38281	4261.23
	139.485	1.64844	4261.16
	139.573	1.42188	4261.09
	139.665	1.39844	4261.05
	139.755	1.46875	4261.07
	139.847	1.54688	4261.08
	139.937	1.47656	4261.05
	140.027	1.61719	4261
	140.117	1.71875	4261.03
	140.206	1.90625	4261.01
	140.296	1.72656	4260.99
	140.385	1.91406	4260.97
	140.478	1.82813	4260.97
	140.567	2.04688	4260.95
	140.66	1.92188	4260.92
	140.747	2.00781	4260.88
	140.836	1.77344	4260.88
	140.92	1.78125	4260.85
	141.011	2.02344	4260.84
	141.097	1.8125	4260.79
	141.185	1.96875	4260.8
	141.271	1.97656	4260.77
	141.36	2.14844	4260.79
	141.445	1.92188	4260.77
	141.531	1.85938	4260.71
	141.622	1.5625	4260.73
	141.706	1.74219	4260.68
	141.793	1.78125	4260.66
	141.879	1.48438	4260.64
	141.97	1.57031	4260.65
	142.057	1.46094	4260.64
	142.143	1.51563	4260.66
	142.229	1.58594	4260.62
	142.319	1.71875	4260.62
	142.403	1.96094	4260.65
	142.487	2.27344	4260.62
	142.575	2.20313	4260.64
	142.666	2.27344	4260.62
	142.755	2.60938	4260.59
	142.841	2.42188	4260.56
	142.926	2.44531	4260.52
	143.012	2.19531	4260.45
	143.095	2.24219	4260.45
	143.184	2.32813	4260.41
	143.271	2.02344	4260.34
	143.359	1.77344	4260.34
	143.448	1.78906	4260.33
	143.533	1.80469	4260.34
	143.619	1.67188	4260.32
	143.707	1.78906	4260.29
	143.794	1.97656	4260.32
	143.884	1.91406	4260.34
	143.974	1.78906	4260.32
	144.058	1.42188	4260.3
	144.149	1.33594	4260.3
	144.234	1.05469	4260.27
	144.316	1.10938	4260.23
	144.405	1.16406	4260.21
	144.491	1.14844	4260.23
	144.577	1.30469	4260.26
	144.664	1.64844	4260.26
	144.751	1.63281	4260.29
	144.84	1.96875	4260.28
	144.929	2.08594	4260.27
	145.015	2.46094	4260.26
	145.105	2.53125	4260.21
	145.201	2.57031	4260.16
	145.288	2.6875	4260.15
	145.381	2.42188	4260.09
	145.469	2.57031	4260.04
	145.555	2.38281	4259.97
	145.643	2.45313	4259.95
	145.731	2.53125	4259.91
	145.821	2.47656	4259.89
	145.906	2.39063	4259.89
	145.991	2.42969	4259.86
	146.075	2.39063	4259.87
	146.162	2.4375	4259.84
	146.248	2.34375	4259.81
	146.338	2.14844	4259.8
	146.423	1.75781	4259.79
	146.512	1.67188	4259.77
	146.598	1.74219	4259.74
	146.686	1.57813	4259.72
	146.776	1.71875	4259.72
	146.868	1.95313	4259.73
	146.956	1.91406	4259.75
	147.041	1.79688	4259.74
	147.126	2.05469	4259.73
	147.212	2.19531	4259.74
	147.307	2.5	4259.7
	147.397	2.46875	4259.66
	147.489	2.4375	4259.65
	147.577	2.59375	4259.66
	147.663	2.39844	4259.61
	147.754	2.1875	4259.57
	147.846	2.15625	4259.51
	147.941	2.50781	4259.48
	148.032	2.38281	4259.47
	148.121	2.27344	4259.43
	148.208	2.57031	4259.45
	148.296	2.57813	4259.46
	148.38	2.39844	4259.45
	148.466	2.41406	4259.39
	148.553	2.51563	4259.38
	148.643	2.94531	4259.38
	148.726	2.89844	4259.32
	148.814	2.82031	4259.3
	148.9	2.80469	4259.3
	148.985	2.75781	4259.27
	149.074	2.39063	4259.23
	149.163	2.27344	4259.14
	149.257	2.45313	4259.12
	149.346	2.07813	4259.11
	149.437	2.32031	4259.09
	149.523	1.91406	4259.07
	149.612	2.28125	4259.11
	149.7	1.91406	4259.1
	149.784	1.94531	4259.06
	149.875	1.98438	4259.08
	149.964	2.13281	4259.03
	150.048	2.32813	4259.08
	150.133	2.375	4259.02
	150.218	2.78906	4259.05
	150.306	2.39844	4259.02
	150.393	2.46875	4259
	150.481	2.40625	4258.95
	150.565	3	4258.93
	150.658	2.96875	4258.9
	150.749	2.76563	4258.83
	150.835	2.60938	4258.86
	150.924	2.71094	4258.84
	151.012	2.44531	4258.82
	151.099	2.46875	4258.72
	151.184	2.82813	4258.69
	151.27	3.07031	4258.7
	151.36	2.92188	4258.7
	151.449	2.5625	4258.65
	151.535	2.21875	4258.66
	151.617	2.79688	4258.65
	151.705	2.71094	4258.58
	151.793	2.60938	4258.52
	151.88	2.88281	4258.52
	151.973	2.76563	4258.55
	152.06	2.63281	4258.57
	152.145	2.39844	4258.47
	152.234	2.6875	4258.46
	152.323	2.92188	4258.45
	152.412	3.10156	4258.39
	152.503	2.9375	4258.38
	152.591	3.16406	4258.38
	152.682	3.10938	4258.4
	152.771	2.96094	4258.33
	152.853	2.92969	4258.27
	152.937	2.96094	4258.22
	153.026	3.28125	4258.22
	153.11	3.08594	4258.16
	153.194	2.98438	4258.15
	153.28	3.10938	4258.14
	153.364	2.97656	4258.12
	153.45	2.92969	4258.1
	153.534	3	4258.03
	153.62	3.21875	4258.02
	153.712	3.39844	4258.03
	153.807	3.40625	4257.98
	153.894	3.35156	4257.98
	153.978	3.4375	4257.97
	154.068	3.39063	4257.94
	154.154	3.27344	4257.88
	154.244	3.22656	4257.82
	154.329	3.29688	4257.78
	154.418	3.46875	4257.77
	154.506	3.46875	4257.72
	154.594	3.42969	4257.71
	154.679	3.59375	4257.7
	154.771	3.50781	4257.67
	154.862	3.23438	4257.63
	154.95	3.48438	4257.59
	155.041	3.60938	4257.56
	155.133	4.05469	4257.53
	155.224	4.03125	4257.48
	155.312	3.875	4257.48
	155.404	3.71875	4257.47
	155.491	3.63281	4257.41
	155.576	3.52344	4257.36
	155.662	3.51563	4257.29
	155.75	3.49219	4257.26
	155.837	3.46094	4257.23
	155.924	3.27344	4257.23
	156.007	3.08594	4257.22
	156.09	2.90625	4257.2
	156.176	2.97656	4257.17
	156.265	2.98438	4257.14
	156.351	2.96875	4257.13
	156.441	2.9375	4257.13
	156.528	3.20313	4257.12
	156.617	3.04688	4257.12
	156.704	2.89844	4257.09
	156.79	3.04688	4257.07
	156.874	2.78125	4257.03
	156.967	2.67969	4257.02
	157.055	2.78906	4256.96
	157.142	2.71875	4256.96
	157.232	2.6875	4256.95
	157.321	2.63281	4256.9
	157.408	2.46094	4256.92
	157.494	2.63281	4256.9
	157.579	2.55469	4256.88
	157.669	2.39063	4256.85
	157.76	2.54688	4256.84
	157.847	2.53906	4256.83
	157.938	2.21875	4256.83
	158.024	2.10156	4256.79
	158.109	1.89844	4256.77
	158.197	2.10156	4256.77
	158.289	1.92969	4256.72
	158.375	1.94531	4256.7
	158.466	1.90625	4256.73
	158.549	1.92188	4256.73
	158.64	1.96094	4256.73
	158.727	2.00781	4256.7
	158.816	2.22656	4256.71
	158.903	2.32813	4256.68
	158.994	2.82031	4256.68
	159.084	2.89844	4256.65
	159.174	2.88281	4256.62
	159.265	2.94531	4256.59
	159.356	3.125	4256.55
	159.45	3.45313	4256.5
	159.539	3.36719	4256.42
	159.627	3.35156	4256.39
	159.713	3.5	4256.36
	159.801	3.57031	4256.32
	159.89	3.46094	4256.27
	159.976	3.35156	4256.2
	160.06	3.53125	4256.19
	160.148	3.32031	4256.16
	160.236	3.38281	4256.12
	160.324	3.10156	4256.08
	160.413	3.10938	4256.08
	160.508	3.38281	4256.05
	160.599	3.38281	4256
	160.687	3.46094	4256.01
	160.774	3.78125	4255.97
	160.864	3.92188	4255.99
	160.953	4.28906	4255.95
	161.042	4.39844	4255.88
	161.133	4.39844	4255.87
	161.219	4.46094	4255.83
	161.307	4.44531	4255.75
	161.391	4.22656	4255.7
	161.481	4.08594	4255.61
	161.574	3.8125	4255.58
	161.664	3.6875	4255.54
	161.755	3.50781	4255.49
	161.847	3.29688	4255.45
	161.936	3.53125	4255.47
	162.022	3.71094	4255.44
	162.115	3.77344	4255.45
	162.205	3.88281	4255.45
	162.295	3.9375	4255.45
	162.381	3.6875	4255.45
	162.469	3.75781	4255.38
	162.558	3.70313	4255.33
	162.645	3.92188	4255.3
	162.728	3.78125	4255.25
	162.818	3.55469	4255.21
	162.901	3.64063	4255.21
	162.989	3.625	4255.18
	163.074	3.64844	4255.15
	163.157	3.89063	4255.08
	163.247	4.21875	4255.06
	163.335	4.10938	4255.06
	163.424	4.24219	4255.03
	163.514	3.91406	4255
	163.602	3.8125	4254.97
	163.686	3.75	4254.89
	163.779	3.60156	4254.81
	163.866	3.54688	4254.8
	163.951	3.3125	4254.74
	164.046	2.95313	4254.76
	164.128	2.79688	4254.74
	164.215	3.02344	4254.72
	164.298	3.03125	4254.71
	164.381	2.9375	4254.7
	164.47	3.10938	4254.7
	164.563	3.21094	4254.74
	164.65	2.89063	4254.73
	164.738	3.10156	4254.66
	164.828	3.10938	4254.64
	164.91	3	4254.62
	165.001	2.96094	4254.56
	165.089	2.95313	4254.53
	165.177	2.77344	4254.52
	165.267	3.20313	4254.48
	165.359	2.875	4254.45
	165.444	3.04688	4254.44
	165.53	3.11719	4254.42
	165.619	2.72656	4254.41
	165.707	3.04688	4254.41
	165.795	2.95313	4254.32
	165.883	2.70313	4254.35
	165.972	2.82813	4254.3
	166.06	2.71094	4254.28
	166.146	2.30469	4254.29
	166.234	2.28906	4254.23
	166.322	2.42188	4254.22
	166.411	2.85938	4254.22
	166.499	2.96875	4254.18
	166.587	3.17188	4254.17
	166.677	3.65625	4254.21
	166.769	3.84375	4254.19
	166.857	3.70313	4254.16
	166.949	4.10938	4254.06
	167.043	4.23438	4254.03
	167.134	4.28125	4253.96
	167.226	4.3125	4253.88
	167.317	4.13281	4253.82
	167.406	3.88281	4253.79
	167.495	3.66406	4253.7
	167.585	3.67969	4253.66
	167.671	3.75781	4253.6
	167.755	3.54688	4253.57
	167.839	3.22656	4253.57
	167.923	3.13281	4253.56
	168.008	3.00781	4253.57
	168.092	2.9375	4253.54
	168.173	3.05469	4253.5
	168.259	3.54688	4253.52
	168.34	3.72656	4253.54
	168.429	3.42969	4253.52
	168.515	3.67969	4253.51
	168.602	3.77344	4253.5
	168.688	3.84375	4253.45
	168.775	3.95313	4253.35
	168.86	4.00781	4253.3
	168.948	3.64844	4253.31
	169.041	3.72656	4253.25
	169.131	3.27344	4253.21
	169.224	3.30469	4253.16
	169.309	3.33594	4253.12
	169.398	3	4253.07
	169.488	3.02344	4253.09
	169.579	2.88281	4253.05
	169.669	3.08594	4253.1
	169.757	3.03125	4253.06
	169.848	3.17969	4253.04
	169.934	3.09375	4253.05
	170.021	3.26563	4253.03
	170.108	2.875	4253.02
	170.195	2.98438	4252.97
	170.283	2.98438	4252.95
	170.372	3.03906	4252.92
	170.461	3.125	4252.89
	170.548	2.77344	4252.85
	170.635	2.71094	4252.88
	170.719	3.00781	4252.83
	170.806	2.61719	4252.8
	170.891	2.75	4252.76
	170.977	2.64844	4252.73
	171.065	2.61719	4252.74
	171.153	2.46875	4252.72
	171.241	2.22656	4252.66
	171.327	2.125	4252.69
	171.411	2.51563	4252.63
	171.504	2.53906	4252.64
	171.596	2.39844	4252.62
	171.686	2.4375	4252.62
	171.776	2.375	4252.65
	171.868	2.71094	4252.63
	171.958	2.57813	4252.56
	172.043	2.57813	4252.55
	172.129	2.92969	4252.54
	172.221	2.95313	4252.52
	172.309	2.50781	4252.51
	172.395	2.46094	4252.44
	172.481	2.39844	4252.42
	172.569	2.59375	4252.39
	172.659	2.35938	4252.33
	172.746	2.11719	4252.3
	172.83	2.35938	4252.34
	172.92	2.625	4252.32
	173.008	2.50781	4252.31
	173.094	2.75781	4252.25
	173.186	3.09375	4252.27
	173.273	3.19531	4252.28
	173.358	3.32813	4252.24
	173.447	3.04688	4252.19
	173.535	3.39063	4252.17
	173.625	3.32813	4252.12
	173.714	3.25	4252.05
	173.802	3.16406	4252.01
	173.895	3.26563	4251.96
	173.986	2.9375	4251.98
	174.072	2.67969	4251.91
	174.159	2.74219	4251.89
	174.248	2.71875	4251.87
	174.337	2.92969	4251.86
	174.422	2.63281	4251.82
	174.506	2.86719	4251.85
	174.596	2.92188	4251.84
	174.685	2.95313	4251.82
	174.765	3.08594	4251.79
	174.846	2.96094	4251.75
[truncated: 7,237 more rows]

## Sheet: Figure 2e
	Photothermal		Pristine LDPE		Photolytic		Thermal
	Molecular weight (Da)	dw/dlogM	Molecular weight (Da)	dw/dlogM	Molecular weight (Da)	dw/dlogM	Molecular weight (Da)	dw/dlogM
	4363	0	1368814	0	2096738	0	1111815	0
	4289	0	1345664	0	2061276	0.00233	1092600	0.00091905
	4217	0.00106	1322905	0	2026414	0.00412	1073718	0.000885692
	4146	0.00205	1300530	0.000284554	1992142	0.00278	1055161	0.000867821
	4075	0.00257	1278535	0.000933252	1958449	0.00306	1036925	0.00134
	4006	0.00348	1256911	0.00136	1925326	0.00378	1019005	0.00171
	3939	0.00363	1235653	0.00218	1892763	0.00378	1001394	0.00113
	3872	0.00314	1214755	0.00357	1860751	0.00348	984087	0.000703418
	3807	0.00312	1194210	0.00482	1829280	0.00384	967080	0.00081718
	3742	0.00473	1174012	0.00516	1798342	0.00614	950366	0.00122
	3679	0.00582	1154156	0.00534	1767927	0.00783	933942	0.00166
	3617	0.00597	1134636	0.0047	1738026	0.00771	917801	0.00156
	3555	0.0062	1115446	0.00411	1708631	0.00826	901939	0.000652776
	3495	0.00638	1096581	0.00412	1679733	0.00791	886351	0.00106
	3436	0.00508	1078035	0.00461	1651324	0.00842	871033	0.00137
	3378	0.00539	1059802	0.00402	1623396	0.00902	855979	0.000916631
	3321	0.00542	1041878	0.00317	1595939	0.01018	841186	0
	3265	0.0065	1024256	0.00331	1568947	0.00939	826648	0
	3210	0.0083	1006933	0.00187	1542412	0.00858	812362	0
	3155	0.0084	989903	0.00331	1516325	0.00931	798322	0
	3102	0.0088	973161	0.00375	1490680	0.00896	784525	0
	3049	0.00814	956702	0.00145	1465468	0.01124	770966	0
	2998	0.00798	940522	0	1440683	0.01393	757642	0
	2947	0.00813	924615	0.00293	1416317	0.01572	744548	0
	2897	0.00958	908977	0.00441	1392363	0.01606	731681	0.000840964
	2848	0.01148	893603	0.00514	1368814	0.01415	719036	0.000954726
	2800	0.01189	878490	0.00431	1345664	0.01422	706609	0.000936854
	2753	0.01352	863632	0.0033	1322905	0.01968	694397	0.00185
	2706	0.01451	849026	0.00159	1300530	0.02551	682396	0.00316
	2660	0.01456	834666	0.00243	1278535	0.02485	670602	0.00383
	2615	0.01627	820550	0.00297	1256911	0.02494	659013	0.004
	2571	0.0174	806672	0.000853801	1235653	0.02476	647623	0.00408
	2528	0.018	793029	0.00121	1214755	0.02517	636431	0.00484
	2485	0.01733	779616	0.00314	1194210	0.02579	625432	0.00545
	2443	0.01731	766431	0.00489	1174012	0.0269	614623	0.0054
	2402	0.01762	753468	0.0074	1154156	0.024	604001	0.00484
	2361	0.01802	740725	0.00946	1134636	0.023	593562	0.00546
	2321	0.01898	728197	0.00952	1115446	0.02227	583304	0.00558
	2282	0.02059	715881	0.00753	1096581	0.02471	573223	0.0049
	2243	0.02163	703774	0.00716	1078035	0.02767	563316	0.00378
	2205	0.02362	691871	0.00721	1059802	0.02883	553581	0.00343
	2168	0.02601	680169	0.00842	1041878	0.02839	544013	0.00301
	2131	0.02818	668666	0.00973	1024256	0.02882	534612	0.0033
	2095	0.02938	657357	0.01116	1006933	0.02998	525372	0.00429
	2060	0.0305	646239	0.01193	989903	0.03114	516292	0.00572
	2025	0.03252	635309	0.01318	973161	0.02955	507370	0.00695
	1991	0.03474	624564	0.01588	956702	0.03033	498601	0.00649
	1957	0.03631	614001	0.01796	940522	0.03122	489984	0.00625
	1924	0.03687	603616	0.0183	924615	0.03323	481516	0.00634
	1891	0.03797	593408	0.01964	908977	0.03378	473194	0.0065
	1859	0.03953	583371	0.02061	893603	0.03606	465016	0.0062
	1828	0.0403	573505	0.02308	878490	0.03812	456979	0.00675
	1797	0.0423	563805	0.02697	863632	0.03768	449082	0.00797
	1766	0.04443	554270	0.02974	849026	0.03726	441320	0.00848
	1737	0.04671	544895	0.03101	834666	0.04099	433693	0.00617
	1707	0.04929	535680	0.03339	820550	0.04626	426198	0.00557
	1678	0.05267	526620	0.03492	806672	0.05095	418832	0.00699
	1650	0.05596	517713	0.03696	793029	0.05135	411594	0.00841
	1622	0.0591	508957	0.03862	779616	0.05322	404481	0.00841
	1595	0.06276	500349	0.04175	766431	0.05586	397490	0.00843
	1568	0.0664	491887	0.04568	753468	0.05598	390620	0.00877
	1541	0.0711	483568	0.05039	740725	0.05619	383870	0.0099
	1515	0.07662	475389	0.05484	728197	0.05577	377235	0.01109
	1489	0.08135	467349	0.05845	715881	0.05571	370716	0.01328
	1464	0.08633	459445	0.06094	703774	0.05763	364309	0.01383
	1439	0.09183	451674	0.06067	691871	0.06071	358013	0.01309
	1415	0.09891	444035	0.06354	680169	0.06284	351825	0.01196
	1391	0.10749	436525	0.06835	668666	0.06213	345745	0.01178
	1368	0.11696	429142	0.07139	657357	0.06028	339770	0.01118
	1344	0.1273	421884	0.07606	646239	0.05973	333898	0.01236
	1322	0.13857	414749	0.08207	635309	0.06175	328127	0.01415
	1299	0.15011	407734	0.08749	624564	0.0621	322456	0.01467
	1277	0.16331	400838	0.09226	614001	0.06091	316883	0.01451
	1256	0.17796	394059	0.09634	603616	0.06187	311407	0.01507
	1234	0.19366	387394	0.09995	593408	0.06539	306025	0.0142
	1214	0.21314	380842	0.10455	583371	0.06611	300736	0.01405
	1193	0.23413	374401	0.10912	573505	0.06574	295539	0.01553
	1173	0.2554	368069	0.11326	563805	0.06782	290431	0.01876
	1153	0.27765	361844	0.11799	554270	0.07008	285412	0.02029
	1134	0.30235	355724	0.12299	544895	0.07294	280479	0.02106
	1114	0.32941	349708	0.12815	535680	0.07704	275632	0.02089
	1095	0.35896	343793	0.13037	526620	0.07835	270868	0.02136
	1077	0.39034	337979	0.13395	517713	0.08289	266187	0.02118
	1059	0.42299	332262	0.14144	508957	0.0875	261586	0.02229
	1041	0.45785	326643	0.14772	500349	0.09185	257066	0.02366
	1023	0.4945	321118	0.15284	491887	0.09468	252623	0.02592
	1006	0.53512	315687	0.15884	483568	0.09995	248257	0.02841
	989	0.57954	310348	0.16634	475389	0.10262	243966	0.03101
	972	0.62519	305099	0.17324	467349	0.10259	239750	0.03286
	956	0.66972	299939	0.17783	459445	0.10239	235607	0.03472
	940	0.71481	294866	0.18425	451674	0.10355	231535	0.03703
	924	0.76115	289879	0.19072	444035	0.10673	227533	0.0385
	908	0.80809	284977	0.19637	436525	0.10811	223601	0.03997
	893	0.8548	280157	0.20267	429142	0.10844	219736	0.04213
	878	0.90233	275419	0.20941	421884	0.10841	215939	0.04404
	863	0.94945	270761	0.21391	414749	0.10889	212207	0.04633
	848	0.99414	266181	0.21872	407734	0.10815	208539	0.04837
	834	1.03892	261679	0.22445	400838	0.10836	204935	0.05168
	820	1.08254	257254	0.23127	394059	0.112	201394	0.05364
	806	1.12382	252903	0.23772	387394	0.11409	197913	0.05386
	792	1.16451	248625	0.24714	380842	0.11751	194493	0.0543
	779	1.20432	244420	0.25546	374401	0.12035	191131	0.05628
	766	1.24088	240286	0.2643	368069	0.12309	187828	0.05748
	753	1.27502	236223	0.27407	361844	0.12524	184582	0.0601
	740	1.30792	232227	0.28147	355724	0.12721	181392	0.06334
	727	1.33739	228300	0.28871	349708	0.12995	178257	0.0667
	715	1.36474	224438	0.29569	343793	0.13225	175176	0.06927
	703	1.39115	220643	0.30231	337979	0.13409	172149	0.07114
	691	1.41561	216911	0.31105	332262	0.13467	169174	0.07337
	679	1.43522	213242	0.32009	326643	0.13597	166250	0.07673
	668	1.45205	209636	0.32734	321118	0.13879	163377	0.08014
	657	1.46584	206090	0.33389	315687	0.145	160553	0.08308
	645	1.4766	202605	0.34331	310348	0.14716	157778	0.08564
	634	1.48455	199178	0.35275	305099	0.14769	155051	0.0884
	624	1.49228	195809	0.36144	299939	0.14766	152372	0.09148
	613	1.49874	192498	0.36934	294866	0.14945	149738	0.09441
	603	1.50315	189242	0.37717	289879	0.14745	147151	0.09781
	593	1.5036	186041	0.38471	284977	0.1481	144607	0.10088
	583	1.50255	182895	0.39169	280157	0.15096	142108	0.10321
	573	1.50023	179801	0.39787	275419	0.15443	139652	0.10598
	563	1.49658	176761	0.40594	270761	0.15982	137239	0.10979
	553	1.49044	173771	0.41469	266181	0.16723	134867	0.11514
	544	1.48299	170832	0.42338	261679	0.16992	132536	0.12025
	535	1.47475	167943	0.43289	257254	0.17174	130246	0.12382
	526	1.46635	165102	0.44338	252903	0.17256	127995	0.12791
	517	1.45553	162310	0.45313	248625	0.17294	125782	0.13176
	508	1.44273	159565	0.46012	244420	0.17315	123609	0.1357
	500	1.4299	156866	0.4678	240286	0.17529	121472	0.13949
	491	1.41571	154213	0.4748	236223	0.17698	119373	0.14345
	483	1.40089	151605	0.47975	232227	0.17958	117310	0.14808
	475	1.38575	149041	0.48697	228300	0.18324	115283	0.15196
	467	1.36943	146520	0.49584	224438	0.18695	113290	0.15696
	459	1.35458	144042	0.50224	220643	0.18896	111332	0.16149
	451	1.33826	141606	0.5088	216911	0.18828	109408	0.16633
	443	1.32323	139211	0.51654	213242	0.19077	107517	0.17156
	436	1.30674	136856	0.52175	209636	0.19767	105659	0.1763
	428	1.28981	134542	0.52793	206090	0.20151	103833	0.18098
	421	1.27091	132266	0.53451	202605	0.20162	102039	0.18666
	414	1.25211	130029	0.54237	199178	0.20135	100275	0.19153
	407	1.2338	127830	0.54917	195809	0.20654	98542	0.19648
	400	1.21588	125668	0.55627	192498	0.21232	96839	0.20179
	393	1.19716	123543	0.56063	189242	0.21766	95165	0.20698
	387	1.17913	121453	0.56465	186041	0.22079	93521	0.21261
	380	1.16046	119399	0.56972	182895	0.22314	91904	0.21785
	374	1.14049	117380	0.57505	179801	0.22438	90316	0.22237
	367	1.11935	115394	0.58158	176761	0.22617	88755	0.22802
	361	1.09904	113443	0.5881	173771	0.22988	87221	0.23449
	355	1.0801	111524	0.59486	170832	0.23257	85714	0.24104
	349	1.06331	109638	0.59942	167943	0.23296	84232	0.24647
	343	1.04542	107784	0.60582	165102	0.23643	82777	0.25205
	337	1.02856	105961	0.61252	162310	0.24145	81346	0.25754
	332	1.0117	104169	0.61711	159565	0.2502	79940	0.26325
	326	0.99479	102407	0.62416	156866	0.25731	78559	0.26888
	320	0.9791	100675	0.63026	154213	0.26268	77201	0.27609
	315	0.96224	98972	0.63556	151605	0.26761	75867	0.28282
	310	0.94412	97298	0.64006	149041	0.27329	74556	0.28849
	304	0.92585	95653	0.64216	146520	0.27725	73267	0.2947
	299	0.90808	94035	0.64655	144042	0.28293	72001	0.29983
	294	0.89097	92444	0.6527	141606	0.28625	70756	0.30402
	289	0.87438	90881	0.65678	139211	0.29193	69534	0.31011
	284	0.85834	89344	0.66197	136856	0.29691	68332	0.31631
	280	0.84324	87833	0.6651	134542	0.3006	67151	0.32309
	275	0.82962	86347	0.66643	132266	0.3023	65990	0.32983
	270	0.81507	84887	0.66832	130029	0.30788	64850	0.33585
	266	0.80078	83451	0.66952	127830	0.31286	63729	0.34186
	261	0.78528	82040	0.67184	125668	0.31927	62628	0.3478
	257	0.76991	80652	0.67576	123543	0.32167	61545	0.353
	252	0.75397	79288	0.67894	121453	0.32611	60482	0.35864
	248	0.7392	77947	0.681	119399	0.3326	59436	0.36514
	244	0.72451	76629	0.68273	117380	0.33893	58409	0.37148
	240	0.71231	75333	0.68368	115394	0.34163	57400	0.3763
	236	0.70014	74059	0.6877	113443	0.34337	56408	0.38183
	232	0.6886	72806	0.69028	111524	0.34538	55433	0.38678
	228	0.67714	71575	0.69192	109638	0.34686	54475	0.3916
	224	0.66567	70364	0.69361	107784	0.3512	53533	0.39605
	220	0.65317	69174	0.69305	105961	0.35861	52608	0.40012
	216	0.64111	68004	0.69122	104169	0.36364	51699	0.40433
	213	0.63107	66854	0.69054	102407	0.36774	50805	0.4096
	209	0.62195	65723	0.69208	100675	0.37048	49927	0.41413
	205	0.61285	64612	0.69218	98972	0.37402	49065	0.41937
	202	0.60376	63519	0.69129	97298	0.37333	48217	0.42378
	199	0.59482	62445	0.69002	95653	0.3742	47383	0.42883
	195	0.58872	61389	0.69034	94035	0.38039	46564	0.43307
	192	0.58254	60350	0.68946	92444	0.38603	45760	0.43733
	189	0.577	59330	0.68904	90881	0.39166	44969	0.44092
	185	0.57118	58326	0.68915	89344	0.39885	44192	0.44555
	182	0.56628	57340	0.68884	87833	0.40475	43428	0.45032
	179	0.56385	56370	0.68749	86347	0.40868	42677	0.45481
	176	0.56297	55417	0.68608	84887	0.41264	41940	0.45908
	173	0.56313	54479	0.6844	83451	0.41847	41215	0.46287
	170	0.56478	53558	0.6821	82040	0.42422	40503	0.46575
	167	0.56774	52652	0.67923	80652	0.4301	39803	0.46851
	165	0.57088	51762	0.67656	79288	0.43736	39115	0.47042
	162	0.57338	50886	0.67368	77947	0.4418	38439	0.47285
	159	0.57674	50025	0.67192	76629	0.44299	37774	0.47709
	156	0.58131	49179	0.66875	75333	0.44704	37122	0.48189
	154	0.58566	48348	0.66644	74059	0.44852	36480	0.4865
	151	0.58889	47530	0.66376	72806	0.449	35849	0.49066
	148	0.59287	46726	0.66154	71575	0.45011	35230	0.49387
	146	0.59513	45936	0.65888	70364	0.45455	34621	0.49723
	143	0.59393	45159	0.65428	69174	0.45369	34023	0.50082
	141	0.58969	44395	0.649	68004	0.45427	33435	0.50487
	139	0.58398	43644	0.64731	66854	0.45609	32857	0.50965
	136	0.5768	42906	0.64441	65723	0.46126	32289	0.51492
	134	0.56683	42180	0.64157	64612	0.46616	31731	0.52072
	132	0.55489	41467	0.63876	63519	0.46781	31183	0.52551
	129	0.54261	40766	0.63517	62445	0.46897	30644	0.52981
	127	0.52748	40076	0.63267	61389	0.47064	30114	0.53464
	125	0.50903	39398	0.63198	60350	0.47267	29594	0.53889
	123	0.49082	38732	0.62843	59330	0.47755	29082	0.54366
	121	0.4718	38077	0.62636	58326	0.47959	28580	0.54849
	119	0.45216	37433	0.62475	57340	0.48019	28086	0.55352
	117	0.43292	36800	0.62302	56370	0.48417	27600	0.55771
	115	0.4134	36177	0.6193	55417	0.48562	27123	0.56266
	113	0.39482	35566	0.61751	54479	0.48413	26654	0.56732
	111	0.37657	34964	0.61441	53558	0.48629	26194	0.57188
	109	0.35742	34373	0.61264	52652	0.48782	25741	0.57709
	107	0.33879	33791	0.61111	51762	0.48774	25296	0.58192
	105	0.32194	33220	0.60933	50886	0.49033	24859	0.58645
	104	0.30776	32658	0.60837	50025	0.4965	24429	0.59124
	102	0.29315	32106	0.60551	49179	0.49992	24007	0.59571
	100	0.27714	31563	0.6028	48348	0.49982	23592	0.60052
	98	0.26299	31029	0.60257	47530	0.4985	23184	0.60379
	97	0.25047	30504	0.60196	46726	0.49859	22784	0.60714
	95	0.23708	29988	0.60092	45936	0.49775	22390	0.61126
	93	0.22378	29481	0.59763	45159	0.49653	22003	0.61539
	92	0.2118	28982	0.59506	44395	0.49577	21623	0.61916
	90	0.19984	28492	0.59292	43644	0.49715	21249	0.62333
	89	0.18748	28010	0.59129	42906	0.49938	20882	0.62675
	87	0.17636	27536	0.58746	42180	0.49845	20521	0.63022
	86	0.16563	27071	0.5833	41467	0.49526	20166	0.63365
	84	0.15542	26613	0.57898	40766	0.49338	19818	0.63671
	83	0.14551	26163	0.57721	40076	0.49483	19475	0.6396
	81	0.13538	25720	0.57516	39398	0.49424	19139	0.64178
	80	0.12795	25285	0.57211	38732	0.49066	18808	0.64332
	79	0.12186	24858	0.56755	38077	0.48959	18483	0.64581
	77	0.11466	24437	0.56362	37433	0.49077	18163	0.64843
	76	0.10652	24024	0.56082	36800	0.49334	17849	0.65161
	75	0.09999	23618	0.55736	36177	0.49557	17541	0.65392
	74	0.09355	23218	0.55256	35566	0.49639	17238	0.65663
	72	0.08714	22825	0.5495	34964	0.49663	16940	0.6589
	71	0.08076	22439	0.54673	34373	0.49667	16647	0.65986
	70	0.0755	22060	0.54338	33791	0.49467	16359	0.66117
	69	0.07051	21687	0.53957	33220	0.49362	16077	0.66354
	67	0.06545	21320	0.53549	32658	0.49346	15799	0.66607
	66	0.05987	20959	0.53134	32106	0.49579	15526	0.66751
	65	0.05517	20605	0.52745	31563	0.49999	15257	0.66932
	64	0.05076	20256	0.52404	31029	0.50319	14994	0.67133
	63	0.04701	19914	0.51931	30504	0.50574	14735	0.67247
	62	0.04382	19577	0.51546	29988	0.50923	14480	0.67277
	61	0.04127	19246	0.51245	29481	0.51158	14230	0.6738
	60	0.03902	18920	0.51037	28982	0.51048	13984	0.67464
	59	0.0374	18600	0.50687	28492	0.50822	13742	0.67482
	58	0.03546	18286	0.50308	28010	0.50877	13505	0.67554
	57	0.03269	17976	0.49856	27536	0.50944	13271	0.67632
	56	0.02949	17672	0.49297	27071	0.5105	13042	0.67688
	55	0.02616	17374	0.48857	26613	0.50739	12816	0.67681
	54	0.02406	17080	0.48229	26163	0.5049	12595	0.67706
	53	0.02311	16791	0.47773	25720	0.50545	12377	0.67638
	52	0.02106	16507	0.47438	25285	0.50542	12163	0.67558
	51	0.01898	16228	0.47101	24858	0.50495	11953	0.67595
	50	0.01766	15953	0.46593	24437	0.50726	11746	0.67594
	49	0.01556	15683	0.4624	24024	0.50973	11543	0.67609
	49	0.01283	15418	0.45802	23618	0.51026	11344	0.67574
	48	0.01096	15157	0.45408	23218	0.51154	11148	0.6749
	47	0.01036	14901	0.45076	22825	0.51214	10955	0.67277
	46	0.00867	14649	0.44685	22439	0.51439	10766	0.67052
	45	0.00729	14401	0.44102	22060	0.51424	10580	0.66915
	45	0.00592	14158	0.4364	21687	0.51307	10397	0.666
	44	0.00542	13918	0.43208	21320	0.51603	10217	0.66319
	43	0.00507	13683	0.42675	20959	0.51597	10041	0.66135
	42	0.00483	13451	0.42275	20605	0.51329	9867	0.66
	42	0.00351	13224	0.4181	20256	0.51443	9697	0.65787
	41	0.00165	13000	0.41321	19914	0.51423	9529	0.65609
	40	0	12780	0.40955	19577	0.51006	9364	0.65369
			12564	0.40633	19246	0.50719	9202	0.64997
			12352	0.40236	18920	0.50728	9043	0.64624
			12143	0.39873	18600	0.51036	8887	0.64298
			11937	0.39318	18286	0.51118	8734	0.64139
			11735	0.38702	17976	0.50774	8583	0.63972
			11537	0.38161	17672	0.50253	8434	0.63591
			11342	0.37489	17374	0.50095	8288	0.63207
			11150	0.36959	17080	0.49805	8145	0.62913
			10961	0.36495	16791	0.49799	8004	0.62599
			10776	0.36156	16507	0.49424	7866	0.62207
			10594	0.35849	16228	0.49008	7730	0.6185
			10415	0.35312	15953	0.48715	7597	0.6154
			10238	0.34579	15683	0.48783	7465	0.61291
			10065	0.34199	15418	0.48612	7336	0.61053
			9895	0.33873	15157	0.4865	7209	0.6078
			9728	0.33357	14901	0.48686	7085	0.60452
			9563	0.32935	14649	0.48795	6962	0.60053
			9401	0.32587	14401	0.48536	6842	0.59677
			9242	0.32204	14158	0.48315	6724	0.59219
			9086	0.31763	13918	0.48	6608	0.58786
			8932	0.3101	13683	0.47749	6493	0.5842
			8781	0.30559	13451	0.47433	6381	0.58156
			8633	0.30256	13224	0.4688	6271	0.57719
			8487	0.29965	13000	0.4642	6162	0.57244
			8343	0.29744	12780	0.46286	6056	0.56803
			8202	0.29532	12564	0.46129	5951	0.56453
			8063	0.29131	12352	0.45881	5848	0.56236
			7927	0.28627	12143	0.45491	5747	0.56005
			7793	0.28173	11937	0.45206	5648	0.55695
			7661	0.27768	11735	0.44673	5550	0.55396
			7531	0.27448	11537	0.44162	5454	0.55171
			7404	0.27167	11342	0.43648	5360	0.54883
			7279	0.26994	11150	0.43577	5268	0.54531
			7156	0.26689	10961	0.43452	5176	0.54322
			7035	0.26055	10776	0.43065	5087	0.53952
			6916	0.2561	10594	0.42306	4999	0.5365
			6799	0.25144	10415	0.41824	4913	0.53435
			6684	0.24773	10238	0.41908	4828	0.53185
			6571	0.244	10065	0.41575	4744	0.52824
			6460	0.23956	9895	0.41233	4662	0.52489
			6350	0.23591	9728	0.40846	4582	0.52153
			6243	0.23381	9563	0.40675	4503	0.51815
			6137	0.2324	9401	0.40237	4425	0.51385
			6034	0.22926	9242	0.40015	4348	0.51078
			5931	0.2272	9086	0.39995	4273	0.50785
			5831	0.22562	8932	0.39858	4199	0.5039
			5732	0.22181	8781	0.39678	4127	0.49909
			5636	0.21791	8633	0.39492	4055	0.4949
			5540	0.21384	8487	0.39008	3985	0.49142
			5447	0.20926	8343	0.38674	3916	0.48821
			5354	0.20616	8202	0.38664	3849	0.48452
			5264	0.20447	8063	0.3826	3782	0.48136
			5175	0.20379	7927	0.37868	3717	0.47679
			5087	0.20217	7793	0.37463	3653	0.4723
			5001	0.19952	7661	0.36981	3589	0.46796
			4917	0.19652	7531	0.36465	3527	0.4631
			4833	0.19272	7404	0.36567	3466	0.45758
			4752	0.1892	7279	0.36376	3406	0.45338
			4671	0.18498	7156	0.35936	3348	0.449
			4592	0.18153	7035	0.3523	3290	0.44471
			4515	0.18021	6916	0.3443	3233	0.43959
			4438	0.17921	6799	0.33969	3177	0.43538
			4363	0.17786	6684	0.33794	3122	0.43031
			4289	0.17678	6571	0.33868	3068	0.4252
			4217	0.17306	6460	0.33843	3015	0.41913
			4146	0.17168	6350	0.33566	2963	0.41594
			4075	0.16894	6243	0.33025	2912	0.41407
			4006	0.16476	6137	0.32871	2861	0.40995
			3939	0.1621	6034	0.32834	2812	0.40402
			3872	0.16111	5931	0.32595	2763	0.39967
			3807	0.15851	5831	0.32074	2716	0.39618
			3742	0.15487	5732	0.31843	2669	0.39195
			3679	0.15159	5636	0.31616	2622	0.38662
			3617	0.1487	5540	0.31321	2577	0.38145
			3555	0.14426	5447	0.30975	2533	0.37529
			3495	0.14073	5354	0.30301	2489	0.37019
			3436	0.139	5264	0.29873	2446	0.3651
			3378	0.13714	5175	0.29576	2404	0.36
			3321	0.13412	5087	0.29422	2362	0.35548
			3265	0.13153	5001	0.29161	2321	0.3516
			3210	0.12948	4917	0.28905	2281	0.34704
			3155	0.12751	4833	0.28727	2242	0.3434
			3102	0.12498	4752	0.28386	2203	0.3395
			3049	0.12427	4671	0.28038	2165	0.33487
			2998	0.12354	4592	0.27548	2127	0.33061
			2947	0.12294	4515	0.26928	2091	0.32647
			2897	0.1244	4438	0.26737	2054	0.32123
			2848	0.12339	4363	0.26695	2019	0.31756
			2800	0.12025	4289	0.2624	1984	0.31406
			2753	0.11848	4217	0.26064	1950	0.30997
			2706	0.11568	4146	0.26071	1916	0.30522
			2660	0.11487	4075	0.25545	1883	0.30116
			2615	0.1141	4006	0.25126	1850	0.29719
			2571	0.11238	3939	0.25262	1818	0.29267
			2528	0.11156	3872	0.25208	1787	0.28816
			2485	0.10956	3807	0.24806	1756	0.28349
			2443	0.10682	3742	0.24762	1726	0.28019
			2402	0.10467	3679	0.24661	1696	0.27653
			2361	0.10161	3617	0.24201	1667	0.27213
			2321	0.10008	3555	0.23855	1638	0.26701
			2282	0.09935	3495	0.23592	1609	0.26214
			2243	0.09914	3436	0.23482	1582	0.25896
			2205	0.09612	3378	0.23316	1554	0.25538
			2168	0.09308	3321	0.22982	1527	0.2513
			2131	0.09284	3265	0.22544	1501	0.24788
			2095	0.09291	3210	0.22152	1475	0.24584
			2060	0.09412	3155	0.21971	1450	0.24289
			2025	0.09409	3102	0.22048	1424	0.23866
			1991	0.09233	3049	0.21785	1400	0.2336
			1957	0.09012	2998	0.21393	1376	0.22901
			1924	0.08927	2947	0.21305	1352	0.22549
			1891	0.08822	2897	0.21392	1328	0.22224
			1859	0.08662	2848	0.21374	1306	0.22008
			1828	0.08505	2800	0.21262	1283	0.21864
			1797	0.0852	2753	0.21098	1261	0.21563
			1766	0.08413	2706	0.20964	1239	0.21292
			1737	0.08067	2660	0.20598	1218	0.20953
			1707	0.07965	2615	0.20294	1196	0.2054
			1678	0.08077	2571	0.20128	1176	0.2009
			1650	0.08159	2528	0.19731	1155	0.1973
			1622	0.08161	2485	0.19115	1135	0.19306
			1595	0.08115	2443	0.18726	1116	0.1891
			1568	0.08138	2402	0.18402	1097	0.18583
			1541	0.08047	2361	0.18209	1078	0.18314
			1515	0.08099	2321	0.18135	1059	0.17997
			1489	0.08127	2282	0.18363	1041	0.17782
			1464	0.08282	2243	0.18375	1023	0.17542
			1439	0.0821	2205	0.18454	1005	0.17253
			1415	0.08041	2168	0.18412	988	0.16961
			1391	0.08017	2131	0.18531	971	0.16664
			1368	0.07981	2095	0.18557	954	0.16325
			1344	0.07858	2060	0.18585	937	0.1609
			1322	0.07745	2025	0.18704	921	0.1579
			1299	0.07691	1991	0.18601	905	0.15538
			1277	0.07517	1957	0.18073	889	0.15101
			1256	0.0747	1924	0.17873	874	0.14764
			1234	0.07332	1891	0.17952	859	0.14571
			1214	0.07237	1859	0.17959	844	0.14326
			1193	0.07217	1828	0.17742	830	0.13888
			1173	0.07243	1797	0.17501	815	0.13577
			1153	0.07227	1766	0.17514	801	0.13293
			1134	0.07256	1737	0.17402	787	0.12868
			1114	0.07482	1707	0.17355	774	0.123
			1095	0.07517	1678	0.17371	760	0.11812
			1077	0.07421	1650	0.17152	747	0.1138
			1059	0.07451	1622	0.171	734	0.10967
			1041	0.07452	1595	0.16633	721	0.10567
			1023	0.07471	1568	0.16377	709	0.10154
			1006	0.07657	1541	0.16235	697	0.09819
			989	0.07582	1515	0.16169	685	0.09509
			972	0.07332	1489	0.15952	673	0.09125
			956	0.07244	1464	0.15735	661	0.08866
			940	0.07176	1439	0.1579	650	0.08517
			924	0.07228	1415	0.15583	639	0.08086
			908	0.0724	1391	0.1558	627	0.07725
			893	0.07196	1368	0.15864	617	0.07387
			878	0.07233	1344	0.1578	606	0.06854
			863	0.07423	1322	0.15631	595	0.063
			848	0.07626	1299	0.15451	585	0.05888
			834	0.07708	1277	0.1563	575	0.05637
			820	0.07766	1256	0.15809	565	0.05316
			806	0.07842	1234	0.15838	555	0.0491
			792	0.07982	1214	0.15798	546	0.0447
			779	0.08133	1193	0.15824	536	0.04102
			766	0.08077	1173	0.15675	527	0.03813
			753	0.07891	1153	0.15799	518	0.03642
			740	0.07682	1134	0.16182	509	0.03401
			727	0.07674	1114	0.16461	500	0.03176
			715	0.07861	1095	0.1622	491	0.02907
			703	0.07826	1077	0.1592	483	0.02607
			691	0.07722	1059	0.15922	475	0.02232
			679	0.0779	1041	0.16201	466	0.02015
			668	0.07922	1023	0.16416	458	0.01849
			657	0.08193	1006	0.16425	450	0.01575
			645	0.08346	989	0.16267	443	0.01378
			634	0.08237	972	0.16368	435	0.01274
			624	0.08271	956	0.16338	427	0.01142
			613	0.08377	940	0.1644	420	0.01029
			603	0.08408	924	0.16449	413	0.00868
			593	0.08393	908	0.16764	406	0.00668
			583	0.08446	893	0.17152	399	0.00602
			573	0.08686	878	0.17504	392	0.00427
			563	0.08992	863	0.17387	385	0.0027
			553	0.09209	848	0.17719	378	0.00194
			544	0.09302	834	0.17852	372	0.00157
			535	0.09178	820	0.17888	365	0.00104
			526	0.09244	806	0.18067	359	0
			517	0.09326	792	0.18033
			508	0.09256	779	0.18081
			500	0.09041	766	0.18189
			491	0.08955	753	0.18291
			483	0.08968	740	0.18283
			475	0.08877	727	0.18348
			467	0.08593	715	0.18318
			459	0.08399	703	0.18439
			451	0.08168	691	0.18703
			443	0.08116	679	0.18795
			436	0.07884	668	0.18789
			428	0.07592	657	0.18609
			421	0.07409	645	0.18732
			414	0.07213	634	0.18994
			407	0.07227	624	0.19198
			400	0.06974	613	0.19321
			393	0.06669	603	0.19566
			387	0.06571	593	0.19784
			380	0.06504	583	0.1989
			374	0.06336	573	0.19724
			367	0.06123	563	0.19957
			361	0.05978	553	0.20263
			355	0.05769	544	0.20242
			349	0.05529	535	0.2032
			343	0.05271	526	0.20443
			337	0.05071	517	0.20311
			332	0.04988	508	0.20434
			326	0.0498	500	0.20592
			320	0.04742	491	0.2114
			315	0.04394	483	0.21434
			310	0.0406	475	0.21258
			304	0.03978	467	0.20803
			299	0.03949	459	0.20902
			294	0.03803	451	0.21246
			289	0.03614	443	0.21389
			284	0.03561	436	0.21148
			280	0.03424	428	0.20902
			275	0.03256	421	0.20337
			270	0.02933	414	0.20064
			266	0.02672	407	0.19752
			261	0.02703	400	0.19567
			257	0.02714	393	0.1918
			252	0.02709	387	0.18926
			248	0.02745	380	0.1858
			244	0.02522	374	0.18188
			240	0.02327	367	0.17874
			236	0.02264	361	0.17555
			232	0.02276	355	0.16783
			228	0.02247	349	0.16279
			224	0.02195	343	0.15673
			220	0.02028	337	0.15362
			216	0.01825	332	0.14914
			213	0.01709	326	0.14247
			209	0.01715	320	0.13777
			205	0.01691	315	0.1355
			202	0.01568	310	0.12691
			199	0.01421	304	0.11944
			195	0.01454	299	0.11589
			192	0.0134	294	0.11338
			189	0.01357	289	0.11422
			185	0.0141	284	0.1164
			182	0.0133	280	0.11129
			179	0.01127	275	0.10516
			176	0.00979	270	0.10219
			173	0.0078	266	0.09938
			170	0.00666	261	0.09646
			167	0.00715	257	0.09152
			165	0.00802	252	0.0876
			162	0.0077	248	0.08552
			159	0.00588	244	0.08214
			156	0.00565	240	0.08118
			154	0.00754	236	0.07566
			151	0.00824	232	0.06957
			148	0.00716	228	0.0659
			146	0.00576	224	0.06258
			143	0.00401	220	0.0555
			141	0.00364	216	0.05029
			139	0.00219	213	0.04662
			136	0.0013	209	0.04376
			134	0.000643938	205	0.03668
			132	0.00235	202	0.03257
			129	0.00396	199	0.02904
			127	0.003	195	0.02541
			125	0.00205	192	0.02506
			123	0.00147	189	0.02654
			121	0.0017	185	0.02758
			119	0.00155	182	0.0273
			117	0.00189	179	0.02958
			115	0.00173	176	0.0278
			113	0.000845401	173	0.02412
			111	0	170	0.02022
					167	0.01521
					165	0.01357
					162	0.01213
					159	0.0085
					156	0.00475
					154	0.00625
					151	0.00841
					148	0.00802
					146	0.00925
					143	0.00992
					141	0.00836
					139	0.00604
					136	0.0038
					134	0.00122
					132	0.000311688
					129	0.000912801
					127	0.00159
					125	0

## Sheet: Figure 2f
		Time (min)	Temperature (°C)
			Ru/TiO2-LDPE	Reactor	Pristine LDPE	Ru/TiO2
		0	27	25	20	27
		0.17	83	80	50	114
		0.5	147	107	71	180
		1	195	121	87	226
		2	243	133	104	273
		3	264	141	123	295
		4	274	147	135	306
		5	281	151	145	314
		6	284	154	153	318
		7	287	157	156	322
		8	289	159	158	324
		9	291	161	161	326
		10	292	163	164	328
		12	296	169	162	333
		14	299	173	165	335
		16	300	175	167	336
		18	300	177	173	335
		20	301	182	174	338
		22	301	185	174	340
		24	301	186	175	339
		26	301	185	177	339
		28	300	185	177	339
		30	302	185	180	339
		32	299	185	181	339
		34	300	183	180	339
		36	300	184	179	339
		38	300	185	180	339
		40	300	185	180	341
		42	300	185	178	340
		44	301	185	180	339
		46	300	187	180	339
		48	300	185	180	339
		50	300	185	180	339
		52	300	184	181	339
		54	300	185	180	339
		56	302	185	180	340
		58	300	185	180	339
		60	300	185	180	339
		62	300	183	181	339
		64	300	185	180	339
		66	300	185	180	339
		68	300	185	180	339
		70	299	185	180	339
		72	302	185	179	339
		74	301	185	180	340
		76	301	185	180	339
		78	300	185	180	339
		80	300	185	180	339
		82	300	186	180	339
		84	300	185	180	339
		86	300	185	182	340
		88	300	185	180	339
		90	300	185	180	339
		92	300	184	180	339
		94	300	185	180	339
		96	301	185	181	340
		98	301	185	181	340
		100	301	185	181	340
		102	301	185	181	340
		104	301	185	181	340
		106	301	185	181	340
		108	301	186	181	340
		110	302	186	182	341
		112	302	186	182	341
		114	302	186	182	341
		116	302	186	182	341
		118	302	186	182	341
		120	302	186	182	341

## Sheet: Figure 3a
		Condition	Degradation (%)	Standard deviation
		UV-Vis	92.5	3.53553
		Vis	12.4	0.84853
		NIR	10.35	0.91924

## Sheet: Figure 3b
			Vis		NIR		UV-Vis
			Molecular weight (Da)	dw/dlogM	Molecular weight (Da)	dw/dlogM	Molecular weight (Da)	dw/dlogM
			1300530	0	973161	0	227533	0
			1278535	0.00138	956702	0.000500433	223601	0.00223
			1256911	0.00308	940522	0.00215	219736	0.0037
			1235653	0.0022	924615	0.00291	215939	0.00471
			1214755	0.000739119	908977	0.000710817	212207	0.00496
			1194210	0	893603	0.000163552	208539	0.00424
			1174012	0.0007109	878490	0.000804301	204935	0.00329
			1154156	0.00131	863632	0.000659277	201394	0.00331
			1134636	0.00203	849026	0.00137	197913	0.00401
			1115446	0.00217	834666	0.00208	194493	0.00317
			1096581	0.00188	820550	0.00282	191131	0.00252
			1078035	0.00159	806672	0.00426	187828	0.00169
			1059802	0.00182	793029	0.00587	184582	0.00162
			1041878	0.00163	779616	0.00623	181392	0.00168
			1024256	0.00172	766431	0.00591	178257	0.00269
			1006933	0.00232	753468	0.00598	175176	0.00314
			989903	0.00286	740725	0.00528	172149	0.00429
			973161	0.00226	728197	0.00656	169174	0.00445
			956702	0.00312	715881	0.00734	166250	0.00508
			940522	0.00397	703774	0.00679	163377	0.00618
			924615	0.00363	691871	0.00698	160553	0.00676
			908977	0.00359	680169	0.00723	157778	0.0064
			893603	0.00355	668666	0.00754	155051	0.00629
			878490	0.00231	657357	0.00808	152372	0.00696
			863632	0.00269	646239	0.00819	149738	0.00769
			849026	0.00418	635309	0.00911	147151	0.00743
			834666	0.00571	624564	0.01033	144607	0.00712
			820550	0.00625	614001	0.0105	142108	0.00727
			806672	0.00589	603616	0.01091	139652	0.00773
			793029	0.00497	593408	0.01057	137239	0.00796
			779616	0.00462	583371	0.01116	134867	0.00815
			766431	0.00537	573505	0.01341	132536	0.00779
			753468	0.00657	563805	0.01499	130246	0.00775
			740725	0.00678	554270	0.01611	127995	0.00832
			728197	0.00728	544895	0.01765	125782	0.00916
			715881	0.00776	535680	0.01922	123609	0.00882
			703774	0.00795	526620	0.02014	121472	0.00937
			691871	0.00864	517713	0.02036	119373	0.00955
			680169	0.0087	508957	0.02053	117310	0.00939
			668666	0.01025	500349	0.02102	115283	0.00919
			657357	0.01187	491887	0.02211	113290	0.01081
			646239	0.01186	483568	0.02308	111332	0.01171
			635309	0.01185	475389	0.02483	109408	0.01213
			624564	0.01198	467349	0.02614	107517	0.01266
			614001	0.01209	459445	0.02723	105659	0.01366
			603616	0.01211	451674	0.02902	103833	0.01342
			593408	0.01441	444035	0.03019	102039	0.01319
			583371	0.01726	436525	0.02998	100275	0.0136
			573505	0.01796	429142	0.03165	98542	0.01383
			563805	0.01841	421884	0.03345	96839	0.01516
			554270	0.01962	414749	0.03552	95165	0.01666
			544895	0.02078	407734	0.03821	93521	0.01703
			535680	0.02161	400838	0.0398	91904	0.01694
			526620	0.02311	394059	0.04109	90316	0.01715
			517713	0.02516	387394	0.04427	88755	0.01807
			508957	0.02638	380842	0.04734	87221	0.01812
			500349	0.02702	374401	0.04952	85714	0.0187
			491887	0.02837	368069	0.05037	84232	0.01989
			483568	0.02969	361844	0.05161	82777	0.02051
			475389	0.03022	355724	0.05441	81346	0.02068
			467349	0.03175	349708	0.05529	79940	0.02168
			459445	0.03313	343793	0.05774	78559	0.02317
			451674	0.03493	337979	0.06159	77201	0.02439
			444035	0.03701	332262	0.06404	75867	0.02496
			436525	0.03798	326643	0.06534	74556	0.02586
			429142	0.03768	321118	0.0685	73267	0.02704
			421884	0.03836	315687	0.07097	72001	0.02855
			414749	0.04082	310348	0.07362	70756	0.02987
			407734	0.04332	305099	0.07692	69534	0.03162
			400838	0.04501	299939	0.08037	68332	0.03294
			394059	0.04644	294866	0.08211	67151	0.03403
			387394	0.04772	289879	0.0849	65990	0.03528
			380842	0.04897	284977	0.08903	64850	0.03731
			374401	0.05071	280157	0.09203	63729	0.03835
			368069	0.053	275419	0.09572	62628	0.03866
			361844	0.05587	270761	0.09948	61545	0.0395
			355724	0.05682	266181	0.10241	60482	0.04168
			349708	0.05784	261679	0.10493	59436	0.04358
			343793	0.05929	257254	0.10878	58409	0.04516
			337979	0.06174	252903	0.11206	57400	0.04591
			332262	0.06489	248625	0.11579	56408	0.04757
			326643	0.06806	244420	0.12018	55433	0.04951
			321118	0.07002	240286	0.12465	54475	0.0505
			315687	0.07159	236223	0.12861	53533	0.05235
			310348	0.07293	232227	0.13214	52608	0.05481
			305099	0.07573	228300	0.13505	51699	0.05705
			299939	0.07765	224438	0.13864	50805	0.05932
			294866	0.07932	220643	0.14297	49927	0.06165
			289879	0.08121	216911	0.14686	49065	0.06474
			284977	0.08316	213242	0.14986	48217	0.06579
			280157	0.0855	209636	0.15375	47383	0.06788
			275419	0.08746	206090	0.15869	46564	0.06935
			270761	0.08931	202605	0.16385	45760	0.07276
			266181	0.0922	199178	0.16804	44969	0.07551
			261679	0.09583	195809	0.17174	44192	0.07835
			257254	0.09849	192498	0.17618	43428	0.08171
			252903	0.10153	189242	0.18175	42677	0.084
			248625	0.10457	186041	0.18759	41940	0.08662
			244420	0.1082	182895	0.19259	41215	0.08874
			240286	0.11228	179801	0.1965	40503	0.0896
			236223	0.11555	176761	0.20147	39803	0.09286
			232227	0.11865	173771	0.20607	39115	0.09542
			228300	0.12097	170832	0.20939	38439	0.09606
			224438	0.12468	167943	0.21325	37774	0.09782
			220643	0.12853	165102	0.21916	37122	0.10008
			216911	0.13274	162310	0.22544	36480	0.10198
			213242	0.1367	159565	0.232	35849	0.10559
			209636	0.13992	156866	0.23729	35230	0.10931
			206090	0.14319	154213	0.24161	34621	0.11277
			202605	0.14618	151605	0.24568	34023	0.11514
			199178	0.1507	149041	0.25084	33435	0.11764
			195809	0.15501	146520	0.25638	32857	0.12145
			192498	0.15811	144042	0.26114	32289	0.12453
			189242	0.16122	141606	0.26471	31731	0.12674
			186041	0.16434	139211	0.26954	31183	0.13034
			182895	0.16826	136856	0.27374	30644	0.13546
			179801	0.17198	134542	0.27798	30114	0.14044
			176761	0.17627	132266	0.28363	29594	0.14475
			173771	0.18111	130029	0.28968	29082	0.14974
			170832	0.18615	127830	0.29356	28580	0.15421
			167943	0.18998	125668	0.29772	28086	0.15845
			165102	0.19429	123543	0.30234	27600	0.16257
			162310	0.19848	121453	0.3073	27123	0.16727
			159565	0.20352	119399	0.31119	26654	0.17159
			156866	0.20723	117380	0.31676	26194	0.17587
			154213	0.21186	115394	0.32377	25741	0.18079
			151605	0.21657	113443	0.32885	25296	0.18572
			149041	0.22068	111524	0.33375	24859	0.1898
			146520	0.22424	109638	0.33822	24429	0.19418
			144042	0.2277	107784	0.34179	24007	0.1992
			141606	0.2309	105961	0.34661	23592	0.20529
			139211	0.23525	104169	0.35036	23184	0.21106
			136856	0.23985	102407	0.35543	22784	0.21696
			134542	0.24443	100675	0.36094	22390	0.22122
			132266	0.24809	98972	0.36598	22003	0.2264
			130029	0.2515	97298	0.37095	21623	0.23317
			127830	0.25552	95653	0.37482	21249	0.24058
			125668	0.26081	94035	0.37791	20882	0.24595
			123543	0.26552	92444	0.38282	20521	0.25188
			121453	0.27078	90881	0.38769	20166	0.25683
			119399	0.27589	89344	0.39308	19818	0.2619
			117380	0.2796	87833	0.39757	19475	0.26693
			115394	0.28324	86347	0.40111	19139	0.27186
			113443	0.28955	84887	0.40383	18808	0.27683
			111524	0.29536	83451	0.40728	18483	0.28298
			109638	0.30032	82040	0.41054	18163	0.28869
			107784	0.30524	80652	0.41407	17849	0.29316
			105961	0.30962	79288	0.41623	17541	0.29794
			104169	0.31301	77947	0.42074	17238	0.30363
			102407	0.31682	76629	0.42525	16940	0.30875
			100675	0.32173	75333	0.429	16647	0.31532
			98972	0.32724	74059	0.43257	16359	0.32219
			97298	0.3324	72806	0.43713	16077	0.32853
			95653	0.33654	71575	0.44072	15799	0.33446
			94035	0.34064	70364	0.44376	15526	0.34055
			92444	0.34509	69174	0.44712	15257	0.34746
			90881	0.3492	68004	0.45093	14994	0.35384
			89344	0.35319	66854	0.45332	14735	0.36007
			87833	0.35737	65723	0.45634	14480	0.36582
			86347	0.36222	64612	0.4597	14230	0.37205
			84887	0.36711	63519	0.46205	13984	0.37949
			83451	0.372	62445	0.46522	13742	0.38667
			82040	0.37667	61389	0.46938	13505	0.39274
			80652	0.38167	60350	0.47306	13271	0.39941
			79288	0.38621	59330	0.47737	13042	0.40623
			77947	0.39222	58326	0.48058	12816	0.41178
			76629	0.39687	57340	0.48355	12595	0.418
			75333	0.40141	56370	0.48584	12377	0.42411
			74059	0.40581	55417	0.48818	12163	0.42971
			72806	0.40976	54479	0.49101	11953	0.43537
			71575	0.41329	53558	0.49413	11746	0.44166
			70364	0.41697	52652	0.49488	11543	0.44723
			69174	0.42089	51762	0.49571	11344	0.45225
			68004	0.42392	50886	0.49927	11148	0.45784
			66854	0.42803	50025	0.50215	10955	0.46397
			65723	0.43333	49179	0.50432	10766	0.47085
			64612	0.43679	48348	0.50611	10580	0.47685
			63519	0.44003	47530	0.50752	10397	0.48152
			62445	0.44286	46726	0.50861	10217	0.48697
			61389	0.44625	45936	0.50898	10041	0.492
			60350	0.45016	45159	0.51091	9867	0.49729
			59330	0.45478	44395	0.51355	9697	0.50251
			58326	0.45959	43644	0.51557	9529	0.50746
			57340	0.46334	42906	0.51733	9364	0.51147
			56370	0.46592	42180	0.51882	9202	0.51577
			55417	0.46739	41467	0.51928	9043	0.52095
			54479	0.4705	40766	0.51941	8887	0.52614
			53558	0.47427	40076	0.52029	8734	0.52991
			52652	0.47589	39398	0.52191	8583	0.53497
			51762	0.47632	38732	0.52308	8434	0.53935
			50886	0.47911	38077	0.52411	8288	0.54337
			50025	0.48113	37433	0.52524	8145	0.54769
			49179	0.48252	36800	0.52684	8004	0.55144
			48348	0.4837	36177	0.52846	7866	0.55523
			47530	0.48534	35566	0.53094	7730	0.55846
			46726	0.48679	34964	0.53353	7597	0.56183
			45936	0.48758	34373	0.53569	7465	0.56668
			45159	0.48999	33791	0.53645	7336	0.56973
			44395	0.49194	33220	0.53889	7209	0.57287
			43644	0.49418	32658	0.54116	7085	0.57714
			42906	0.49723	32106	0.54253	6962	0.58128
			42180	0.49983	31563	0.54507	6842	0.58493
			41467	0.50067	31029	0.5479	6724	0.58882
			40766	0.50189	30504	0.54981	6608	0.5931
			40076	0.50267	29988	0.55164	6493	0.59643
			39398	0.5036	29481	0.55305	6381	0.59948
			38732	0.50634	28982	0.55508	6271	0.60427
			38077	0.5087	28492	0.55722	6162	0.60912
			37433	0.50995	28010	0.55943	6056	0.61286
			36800	0.51186	27536	0.56173	5951	0.61773
			36177	0.51246	27071	0.56612	5848	0.62229
			35566	0.51371	26613	0.5686	5747	0.62559
			34964	0.51448	26163	0.57182	5648	0.6296
			34373	0.51713	25720	0.57507	5550	0.63399
			33791	0.51944	25285	0.57726	5454	0.63702
			33220	0.52177	24858	0.57829	5360	0.64001
			32658	0.52407	24437	0.58128	5268	0.64424
			32106	0.52573	24024	0.58519	5176	0.64914
			31563	0.52731	23618	0.58709	5087	0.65428
			31029	0.52952	23218	0.58751	4999	0.65881
			30504	0.53143	22825	0.58869	4913	0.66258
			29988	0.53346	22439	0.59016	4828	0.66736
			29481	0.53608	22060	0.59105	4744	0.67281
			28982	0.53942	21687	0.59116	4662	0.67686
			28492	0.54212	21320	0.59238	4582	0.67989
			28010	0.54469	20959	0.59428	4503	0.68454
			27536	0.54623	20605	0.59539	4425	0.68893
			27071	0.54798	20256	0.59628	4348	0.69338
			26613	0.5509	19914	0.59707	4273	0.69612
			26163	0.55472	19577	0.59551	4199	0.69906
			25720	0.55605	19246	0.59502	4127	0.70266
			25285	0.55795	18920	0.5953	4055	0.70554
			24858	0.55958	18600	0.59541	3985	0.70843
			24437	0.5622	18286	0.59555	3916	0.71204
			24024	0.56523	17976	0.59695	3849	0.71498
			23618	0.56675	17672	0.59869	3782	0.71757
			23218	0.56657	17374	0.5999	3717	0.72116
			22825	0.56783	17080	0.59983	3653	0.72449
			22439	0.56909	16791	0.5988	3589	0.72595
			22060	0.57113	16507	0.59729	3527	0.72808
			21687	0.57286	16228	0.59694	3466	0.73104
			21320	0.57359	15953	0.5961	3406	0.73227
			20959	0.57532	15683	0.59537	3348	0.73258
			20605	0.57597	15418	0.59433	3290	0.73439
			20256	0.57596	15157	0.59393	3233	0.73546
			19914	0.57666	14901	0.5928	3177	0.73654
			19577	0.57656	14649	0.59288	3122	0.73688
			19246	0.57722	14401	0.5923	3068	0.7378
			18920	0.5784	14158	0.59025	3015	0.73893
			18600	0.57898	13918	0.58786	2963	0.73848
			18286	0.57873	13683	0.58617	2912	0.73824
			17976	0.57957	13451	0.5855	2861	0.73857
			17672	0.58086	13224	0.58492	2812	0.73862
			17374	0.58135	13000	0.58285	2763	0.73796
			17080	0.58054	12780	0.58173	2716	0.73788
			16791	0.58032	12564	0.58048	2669	0.73878
			16507	0.58018	12352	0.57913	2622	0.73942
			16228	0.57981	12143	0.57734	2577	0.73973
			15953	0.57894	11937	0.57555	2533	0.73883
			15683	0.57855	11735	0.57264	2489	0.7375
			15418	0.57873	11537	0.56963	2446	0.73618
			15157	0.57817	11342	0.56735	2404	0.73644
			14901	0.57759	11150	0.56592	2362	0.73593
			14649	0.5777	10961	0.56322	2321	0.73466
			14401	0.57702	10776	0.56113	2281	0.73424
			14158	0.57672	10594	0.55891	2242	0.73354
			13918	0.57722	10415	0.55636	2203	0.73206
			13683	0.57728	10238	0.55346	2165	0.7313
			13451	0.57598	10065	0.54902	2127	0.73205
			13224	0.57493	9895	0.54571	2091	0.73248
			13000	0.57318	9728	0.54268	2054	0.73055
			12780	0.57167	9563	0.54138	2019	0.72874
			12564	0.56997	9401	0.53978	1984	0.72685
			12352	0.56886	9242	0.53637	1950	0.72444
			12143	0.5676	9086	0.53192	1916	0.72208
			11937	0.56766	8932	0.52728	1883	0.71984
			11735	0.56596	8781	0.52309	1850	0.71739
			11537	0.5633	8633	0.51943	1818	0.71488
			11342	0.56043	8487	0.51708	1787	0.71223
			11150	0.55937	8343	0.51501	1756	0.70983
			10961	0.55801	8202	0.51197	1726	0.7075
			10776	0.55594	8063	0.50895	1696	0.70397
			10594	0.55391	7927	0.50548	1667	0.70049
			10415	0.5523	7793	0.50253	1638	0.69747
			10238	0.54967	7661	0.49961	1609	0.69442
			10065	0.54738	7531	0.49574	1582	0.69231
			9895	0.5458	7404	0.49129	1554	0.6891
			9728	0.54389	7279	0.48683	1527	0.68462
			9563	0.54144	7156	0.48388	1501	0.68039
			9401	0.53915	7035	0.48139	1475	0.67707
			9242	0.53698	6916	0.47717	1450	0.67277
			9086	0.53445	6799	0.47431	1424	0.66882
			8932	0.53164	6684	0.47116	1400	0.66405
			8781	0.52883	6571	0.46664	1376	0.65844
			8633	0.52584	6460	0.46379	1352	0.6538
			8487	0.52327	6350	0.46106	1328	0.65001
			8343	0.5212	6243	0.4574	1306	0.64568
			8202	0.51981	6137	0.45355	1283	0.64184
			8063	0.51925	6034	0.45094	1261	0.63745
			7927	0.51717	5931	0.44812	1239	0.63297
			7793	0.51434	5831	0.445	1218	0.62843
			7661	0.51162	5732	0.44192	1196	0.62399
			7531	0.50963	5636	0.43867	1176	0.61939
			7404	0.50904	5540	0.43503	1155	0.61493
			7279	0.50754	5447	0.43171	1135	0.61035
			7156	0.50567	5354	0.42843	1116	0.60659
			7035	0.50358	5264	0.42577	1097	0.60176
			6916	0.50006	5175	0.42405	1078	0.59614
			6799	0.49716	5087	0.42207	1059	0.58938
			6684	0.49511	5001	0.41837	1041	0.58339
			6571	0.49233	4917	0.41509	1023	0.57842
			6460	0.48976	4833	0.41102	1005	0.57381
			6350	0.48802	4752	0.4074	988	0.56879
			6243	0.48686	4671	0.40416	971	0.56444
			6137	0.48549	4592	0.40067	954	0.55873
			6034	0.48315	4515	0.39705	937	0.55234
			5931	0.48159	4438	0.39241	921	0.54521
			5831	0.47992	4363	0.38821	905	0.53918
			5732	0.47743	4289	0.38502	889	0.53469
			5636	0.47505	4217	0.38085	874	0.53013
			5540	0.47272	4146	0.37635	859	0.52227
			5447	0.47106	4075	0.37226	844	0.51456
			5354	0.46858	4006	0.36886	830	0.50824
			5264	0.4661	3939	0.36545	815	0.50214
			5175	0.46314	3872	0.36188	801	0.49468
			5087	0.46002	3807	0.35881	787	0.48747
			5001	0.45646	3742	0.35571	774	0.48061
			4917	0.45288	3679	0.35294	760	0.4735
			4833	0.44931	3617	0.3492	747	0.46475
			4752	0.44573	3555	0.3453	734	0.45717
			4671	0.4426	3495	0.3419	721	0.45098
			4592	0.44034	3436	0.33825	709	0.44381
			4515	0.4377	3378	0.33413	697	0.43542
			4438	0.43445	3321	0.33063	685	0.4268
			4363	0.43077	3265	0.32668	673	0.41766
			4289	0.42828	3210	0.32452	661	0.40889
			4217	0.42606	3155	0.32217	650	0.39989
			4146	0.42287	3102	0.31814	639	0.39145
			4075	0.42021	3049	0.3135	627	0.38187
			4006	0.41803	2998	0.30925	617	0.37182
			3939	0.41479	2947	0.30573	606	0.36002
			3872	0.41106	2897	0.30168	595	0.34913
			3807	0.40738	2848	0.29794	585	0.3382
			3742	0.40271	2800	0.29431	575	0.32613
			3679	0.39852	2753	0.29038	565	0.31386
			3617	0.39507	2706	0.28656	555	0.30279
			3555	0.39158	2660	0.28316	546	0.29089
			3495	0.38827	2615	0.27985	536	0.27954
			3436	0.38558	2571	0.27797	527	0.26813
			3378	0.38217	2528	0.27593	518	0.2559
			3321	0.37818	2485	0.2733	509	0.24343
			3265	0.37498	2443	0.2689	500	0.23204
			3210	0.37037	2402	0.26451	491	0.22021
			3155	0.36527	2361	0.26219	483	0.20912
			3102	0.3617	2321	0.26022	475	0.19731
			3049	0.35886	2282	0.25846	466	0.18622
			2998	0.35565	2243	0.2552	458	0.17579
			2947	0.35128	2205	0.25197	450	0.16541
			2897	0.34861	2168	0.24846	443	0.15476
			2848	0.34502	2131	0.24521	435	0.14472
			2800	0.34142	2095	0.24352	427	0.13574
			2753	0.33787	2060	0.24136	420	0.12683
			2706	0.33449	2025	0.23819	413	0.11918
			2660	0.33009	1991	0.23506	406	0.11211
			2615	0.3263	1957	0.23217	399	0.10524
			2571	0.32307	1924	0.22855	392	0.09838
			2528	0.3198	1891	0.22553	385	0.09151
			2485	0.31618	1859	0.22276	378	0.08516
			2443	0.31274	1828	0.21945	372	0.0793
			2402	0.30972	1797	0.21666	365	0.07467
			2361	0.30692	1766	0.21399	359	0.06983
			2321	0.30271	1737	0.21028	353	0.06536
			2282	0.29826	1707	0.20609	347	0.06079
			2243	0.29424	1678	0.20415	341	0.05604
			2205	0.29102	1650	0.20147	335	0.05296
			2168	0.28798	1622	0.19912	329	0.05149
			2131	0.28393	1595	0.19721	323	0.04975
			2095	0.27943	1568	0.19539	318	0.04787
			2060	0.27532	1541	0.19217	312	0.04604
			2025	0.27121	1515	0.18915	307	0.04579
			1991	0.26675	1489	0.18617	301	0.04447
			1957	0.26267	1464	0.18312	296	0.04376
			1924	0.25775	1439	0.1805	291	0.04357
			1891	0.25337	1415	0.17907	286	0.04312
			1859	0.24934	1391	0.1766	281	0.04134
			1828	0.24551	1368	0.17413	276	0.04084
			1797	0.24345	1344	0.17068	271	0.04157
			1766	0.24163	1322	0.16863	267	0.04267
			1737	0.23702	1299	0.16677	262	0.04164
			1707	0.23219	1277	0.1646	258	0.04039
			1678	0.22906	1256	0.16297	253	0.03937
			1650	0.22718	1234	0.16114	249	0.038
			1622	0.22435	1214	0.15767	244	0.03529
			1595	0.22014	1193	0.15404	240	0.03191
			1568	0.216	1173	0.1521	236	0.0287
			1541	0.21159	1153	0.15257	232	0.02602
			1515	0.20772	1134	0.15219	228	0.02407
			1489	0.20552	1114	0.14986	224	0.0228
			1464	0.20321	1095	0.14704	220	0.02151
			1439	0.20059	1077	0.14521	216	0.01999
			1415	0.19862	1059	0.14269	213	0.01806
			1391	0.19532	1041	0.14115	209	0.01651
			1368	0.19079	1023	0.13965	205	0.01323
			1344	0.18786	1006	0.13835	202	0.01087
			1322	0.186	989	0.13722	198	0.00879
			1299	0.18375	972	0.13462	195	0.00719
			1277	0.18031	956	0.1321	191	0.00489
			1256	0.17689	940	0.12998	188	0.00334
			1234	0.1737	924	0.12744	185	0.0035
			1214	0.17015	908	0.12607	182	0.0047
			1193	0.16654	893	0.12354	178	0.00419
			1173	0.16362	878	0.1229	175	0.00353
			1153	0.16242	863	0.12052	172	0.00342
			1134	0.16041	848	0.11773	169	0.00344
			1114	0.15783	834	0.11576	166	0.00365
			1095	0.15399	820	0.11367	164	0.00315
			1077	0.15199	806	0.1119	161	0.00426
			1059	0.14982	792	0.11048	158	0.00439
			1041	0.14772	779	0.10825	155	0.00431
			1023	0.14554	766	0.10591	152	0.00432
			1006	0.14235	753	0.10297	150	0.00332
			989	0.13985	740	0.1015	147	0.00259
			972	0.13789	727	0.10065	145	0.00201
			956	0.13488	715	0.09971	142	0.0012
			940	0.13161	703	0.09841	140	0.000303597
			924	0.12812	691	0.09701	137	0.000601887
			908	0.12513	679	0.09475	135	0.00108
			893	0.1223	668	0.0924	133	0.00118
			878	0.12009	657	0.09034	130	8.49963e-05
			863	0.11784	645	0.0887	128	0.000144135
			848	0.11533	634	0.08718	126	0.000442425
			834	0.11275	624	0.08503	124	0
			820	0.1109	613	0.08464	121	0
			806	0.10761	603	0.08268	119	0
			792	0.10431	593	0.07933	117	0
			779	0.10049	583	0.07728	115	0
			766	0.0976	573	0.07494	113	0
			753	0.09416	563	0.07172	111	0
			740	0.0901	553	0.06814	109	0
			727	0.08672	544	0.0659	107	0
			715	0.08479	535	0.06412	106	0.00143
			703	0.082	526	0.06176	104	0.00269
			691	0.07875	517	0.05852	102	0.00124
			679	0.0753	508	0.05448	100	0.000146627
			668	0.07314	500	0.05002	98	0
			657	0.07124	491	0.04529	97	0
			645	0.06864	483	0.04065	95	0
			634	0.06525	475	0.03781	93	0
			624	0.06316	467	0.03438	92	1.80233e-05
			613	0.06062	459	0.03041	90	0
			603	0.05863	451	0.02709	89	0
			593	0.0559	443	0.02429	87	0.000573452
			583	0.05394	436	0.02126	86	0
			573	0.0525	428	0.01809
			563	0.05129	421	0.01574
			553	0.04843	414	0.01291
			544	0.04571	407	0.00915
			535	0.04352	400	0.00744
			526	0.04264	393	0.00525
			517	0.0412	387	0.0036
			508	0.03907	380	0.00232
			500	0.03673	374	0.000898147
			491	0.03519	367	0
			483	0.03437	361	0
			475	0.03528	355	0
			467	0.03503	349	0
			459	0.03489
			451	0.03383
			443	0.03143
			436	0.03032
			428	0.03003
			421	0.02964
			414	0.02964
			407	0.02845
			400	0.02785
			393	0.02637
			387	0.02643
			380	0.02497
			374	0.0235
			367	0.0238
			361	0.02312
			355	0.02079
			349	0.0187
			343	0.01793
			337	0.01838
			332	0.01743
			326	0.01638
			320	0.01538
			315	0.01492
			310	0.01402
			304	0.01369
			299	0.0123
			294	0.01185
			289	0.0114
			284	0.01113
			280	0.01066
			275	0.01008
			270	0.00788
			266	0.0059
			261	0.00532
			257	0.00602
			252	0.00604
			248	0.00481
			244	0.00417
			240	0.00449
			236	0.00492
			232	0.00466
			228	0.00424
			224	0.00413
			220	0.0042
			216	0.00481
			213	0.00336
			209	0.00124
			205	0.000148375
			202	0
			199	0
			195	0
			192	0
			189	0.000398615
			185	0.00077373
			182	0.000233525
			179	0.0003349
			176	0

## Sheet: Figure 3c
			Prinstine LDPE		Thermal (300 °C) + UV		Thermal (300 °C)
			Wavenumber (cm-1)	Intensity (a. u.)	Wavenumber (cm-1)	Intensity (a. u.)	Wavenumber (cm-1)	Intensity (a.u.)
			3996.38	-0.0006	3996.38	0.00075	3996.38	-0.00086
			3994.45	-0.00066	3994.45	0.0006	3994.45	-0.00084
			3992.53	-0.00066	3992.53	0.00047	3992.53	-0.00086
			3990.6	-0.00053	3990.6	0.0004	3990.6	-0.00081
			3988.67	-0.00033	3988.67	0.0005	3988.67	-0.00061
			3986.74	-0.00023	3986.74	0.00066	3986.74	-0.00042
			3984.81	-0.00025	3984.81	0.00067	3984.81	-0.0004
			3982.88	-0.00031	3982.88	0.00055	3982.88	-0.0005
			3980.95	-0.00032	3980.95	0.00052	3980.95	-0.00057
			3979.02	-0.00026	3979.02	0.00057	3979.02	-0.0005
			3977.1	-0.0002	3977.1	0.0005	3977.1	-0.0004
			3975.17	-0.00021	3975.17	0.00033	3975.17	-0.00039
			3973.24	-0.00029	3973.24	0.00031	3973.24	-0.00046
			3971.31	-0.00034	3971.31	0.00043	3971.31	-0.00045
			3969.38	-0.00029	3969.38	0.00049	3969.38	-0.00025
			3967.45	-0.00022	3967.45	0.00051	3967.45	-3e-05
			3965.52	-0.00014	3965.52	0.00052	3965.52	6e-05
			3963.59	-7e-05	3963.59	0.0004	3963.59	6e-05
			3961.67	-2e-05	3961.67	0.00026	3961.67	5e-05
			3959.74	0	3959.74	0.00023	3959.74	4e-05
			3957.81	1e-05	3957.81	0.00024	3957.81	3e-05
			3955.88	4e-05	3955.88	0.00025	3955.88	5e-05
			3953.95	3e-05	3953.95	0.00016	3953.95	5e-05
			3952.02	-1e-05	3952.02	-0.00021	3952.02	0
			3950.09	-3e-05	3950.09	-0.00063	3950.09	-4e-05
			3948.16	-4e-05	3948.16	-0.00065	3948.16	0
			3946.24	-3e-05	3946.24	-0.00043	3946.24	0.00011
			3944.31	2e-05	3944.31	-0.00046	3944.31	0.00016
			3942.38	0	3942.38	-0.00041	3942.38	0.00018
			3940.45	-2e-05	3940.45	2e-05	3940.45	0.00032
			3938.52	3e-05	3938.52	0.00036	3938.52	0.0005
			3936.59	8e-05	3936.59	0.00028	3936.59	0.00056
			3934.66	8e-05	3934.66	-0.00029	3934.66	0.00047
			3932.73	3e-05	3932.73	-0.00101	3932.73	0.00034
			3930.81	8e-05	3930.81	-0.00115	3930.81	0.00038
			3928.88	0.0002	3928.88	-0.00076	3928.88	0.00056
			3926.95	0.00028	3926.95	-0.00065	3926.95	0.00061
			3925.02	0.00033	3925.02	-0.00087	3925.02	0.00053
			3923.09	0.00043	3923.09	-0.00089	3923.09	0.00058
			3921.16	0.00046	3921.16	-0.00092	3921.16	0.00069
			3919.23	0.00038	3919.23	-0.00116	3919.23	0.00066
			3917.3	0.00037	3917.3	-0.00102	3917.3	0.00067
			3915.38	0.00051	3915.38	-0.00029	3915.38	0.00093
			3913.45	0.00069	3913.45	0.00038	3913.45	0.00125
			3911.52	0.00079	3911.52	0.00062	3911.52	0.00142
			3909.59	0.00087	3909.59	0.0004	3909.59	0.00144
			3907.66	0.00086	3907.66	-0.00055	3907.66	0.00124
			3905.73	0.00062	3905.73	-0.00234	3905.73	0.00073
			3903.8	0.00027	3903.8	-0.00388	3903.8	0.00017
			3901.87	4e-05	3901.87	-0.00398	3901.87	0
			3899.95	0	3899.95	-0.00298	3899.95	0.00026
			3898.02	0.00025	3898.02	-0.00161	3898.02	0.00078
			3896.09	0.00061	3896.09	-0.00085	3896.09	0.00115
			3894.16	0.00068	3894.16	-0.00124	3894.16	0.00106
			3892.23	0.00038	3892.23	-0.00191	3892.23	0.00075
			3890.3	0.00024	3890.3	-0.00157	3890.3	0.00083
			3888.37	0.00038	3888.37	-0.00134	3888.37	0.00105
			3886.44	0.00039	3886.44	-0.00207	3886.44	0.00096
			3884.52	0.00036	3884.52	-0.00269	3884.52	0.00082
			3882.59	0.00046	3882.59	-0.00277	3882.59	0.0008
			3880.66	0.00051	3880.66	-0.0024	3880.66	0.00083
			3878.73	0.00064	3878.73	-0.00144	3878.73	0.00111
			3876.8	0.00076	3876.8	-0.00115	3876.8	0.00126
			3874.87	0.00067	3874.87	-0.00208	3874.87	0.00108
			3872.94	0.00055	3872.94	-0.00331	3872.94	0.00083
			3871.01	0.00045	3871.01	-0.00395	3871.01	0.00062
			3869.09	0.00036	3869.09	-0.00367	3869.09	0.00063
			3867.16	0.0004	3867.16	-0.00337	3867.16	0.00089
			3865.23	0.0004	3865.23	-0.00379	3865.23	0.00098
			3863.3	0.00041	3863.3	-0.00361	3863.3	0.00101
			3861.37	0.00066	3861.37	-0.00243	3861.37	0.00129
			3859.44	0.00092	3859.44	-0.00189	3859.44	0.00154
			3857.51	0.00097	3857.51	-0.0027	3857.51	0.00145
			3855.58	0.00067	3855.58	-0.00484	3855.58	0.00082
			3853.65	-5e-05	3853.65	-0.00691	3853.65	0
			3851.73	-0.00016	3851.73	-0.00533	3851.73	0.00033
			3849.8	0.00038	3849.8	-0.0027	3849.8	0.00118
			3847.87	0.00089	3847.87	-0.00124	3847.87	0.00169
			3845.94	0.00113	3845.94	-0.00115	3845.94	0.00173
			3844.01	0.001	3844.01	-0.0022	3844.01	0.00138
			3842.08	0.00062	3842.08	-0.00391	3842.08	0.00092
			3840.15	0.00022	3840.15	-0.00563	3840.15	0.00053
			3838.22	0	3838.22	-0.00613	3838.22	0.00048
			3836.3	0.0001	3836.3	-0.00495	3836.3	0.00084
			3834.37	0.00035	3834.37	-0.00364	3834.37	0.00125
			3832.44	0.00061	3832.44	-0.00281	3832.44	0.00157
			3830.51	0.00089	3830.51	-0.00224	3830.51	0.00179
			3828.58	0.00114	3828.58	-0.00213	3828.58	0.00185
			3826.65	0.00129	3826.65	-0.00243	3826.65	0.0018
			3824.72	0.00132	3824.72	-0.00308	3824.72	0.00163
			3822.79	0.00105	3822.79	-0.00459	3822.79	0.00108
			3820.87	0.00063	3820.87	-0.00584	3820.87	0.00058
			3818.94	0.00061	3818.94	-0.00521	3818.94	0.0007
			3817.01	0.00067	3817.01	-0.00414	3817.01	0.00094
			3815.08	0.00077	3815.08	-0.00271	3815.08	0.00138
			3813.15	0.00114	3813.15	-0.00122	3813.15	0.00202
			3811.22	0.00148	3811.22	-0.00074	3811.22	0.00235
			3809.29	0.00146	3809.29	-0.00158	3809.29	0.00215
			3807.36	0.00109	3807.36	-0.00292	3807.36	0.00161
			3805.44	0.00092	3805.44	-0.00363	3805.44	0.00128
			3803.51	0.00093	3803.51	-0.00453	3803.51	0.00111
			3801.58	0.00068	3801.58	-0.00537	3801.58	0.00098
			3799.65	0.00058	3799.65	-0.0046	3799.65	0.00124
			3797.72	0.0007	3797.72	-0.00342	3797.72	0.0016
			3795.79	0.00085	3795.79	-0.00217	3795.79	0.00201
			3793.86	0.00113	3793.86	-0.00089	3793.86	0.00244
			3791.93	0.00146	3791.93	-0.00019	3791.93	0.0026
			3790.01	0.00168	3790.01	-0.0001	3790.01	0.00257
			3788.08	0.00172	3788.08	-0.00048	3788.08	0.0025
			3786.15	0.00155	3786.15	-0.00113	3786.15	0.0024
			3784.22	0.00139	3784.22	-0.00139	3784.22	0.00238
			3782.29	0.00139	3782.29	-0.00141	3782.29	0.00237
			3780.36	0.00132	3780.36	-0.00171	3780.36	0.00217
			3778.43	0.00127	3778.43	-0.00153	3778.43	0.00213
			3776.5	0.00145	3776.5	-0.00072	3776.5	0.00242
			3774.58	0.00159	3774.58	-0.00035	3774.58	0.00263
			3772.65	0.00153	3772.65	-0.00095	3772.65	0.00253
			3770.72	0.00137	3770.72	-0.00208	3770.72	0.00226
			3768.79	0.00126	3768.79	-0.0025	3768.79	0.00209
			3766.86	0.00118	3766.86	-0.00215	3766.86	0.002
			3764.93	0.00114	3764.93	-0.00167	3764.93	0.00204
			3763	0.00131	3763	-0.00161	3763	0.00221
			3761.07	0.00138	3761.07	-0.00245	3761.07	0.00206
			3759.15	0.00113	3759.15	-0.00345	3759.15	0.00161
			3757.22	0.00095	3757.22	-0.00354	3757.22	0.00139
			3755.29	0.001	3755.29	-0.00382	3755.29	0.00127
			3753.36	0.00088	3753.36	-0.00564	3753.36	0.00074
			3751.43	0.0003	3751.43	-0.00826	3751.43	0
			3749.5	0	3749.5	-0.00834	3749.5	6e-05
			3747.57	0.00032	3747.57	-0.00722	3747.57	0.00054
			3745.64	0.00063	3745.64	-0.00667	3745.64	0.00074
			3743.72	0.00068	3743.72	-0.00568	3743.72	0.00093
			3741.79	0.00084	3741.79	-0.00453	3741.79	0.00128
			3739.86	0.00103	3739.86	-0.00438	3739.86	0.00142
			3737.93	0.00095	3737.93	-0.00555	3737.93	0.00107
			3736	0.00063	3736	-0.00719	3736	0.00054
			3734.07	0.00049	3734.07	-0.00679	3734.07	0.00068
			3732.14	0.00068	3732.14	-0.00443	3732.14	0.00143
			3730.21	0.001	3730.21	-0.00261	3730.21	0.0021
			3728.29	0.00115	3728.29	-0.00224	3728.29	0.00231
			3726.36	0.00105	3726.36	-0.00283	3726.36	0.00213
			3724.43	0.00093	3724.43	-0.00324	3724.43	0.00194
			3722.5	0.00095	3722.5	-0.00295	3722.5	0.00193
			3720.57	0.00103	3720.57	-0.00226	3720.57	0.0021
			3718.64	0.00119	3718.64	-0.00159	3718.64	0.00237
			3716.71	0.00137	3716.71	-0.00145	3716.71	0.0024
			3714.78	0.00136	3714.78	-0.00239	3714.78	0.00196
			3712.86	0.00097	3712.86	-0.00436	3712.86	0.00114
			3710.93	0.00065	3710.93	-0.00515	3710.93	0.00081
			3709	0.00093	3709	-0.00343	3709	0.00151
			3707.07	0.00139	3707.07	-0.00163	3707.07	0.00232
			3705.14	0.00165	3705.14	-0.00101	3705.14	0.00265
			3703.21	0.0016	3703.21	-0.00131	3703.21	0.00258
			3701.28	0.00142	3701.28	-0.00143	3701.28	0.00259
			3699.35	0.00145	3699.35	-0.00099	3699.35	0.00279
			3697.43	0.00152	3697.43	-0.00072	3697.43	0.00285
			3695.5	0.00143	3695.5	-0.00098	3695.5	0.00269
			3693.57	0.00125	3693.57	-0.00206	3693.57	0.00229
			3691.64	0.00094	3691.64	-0.00406	3691.64	0.0015
			3689.71	0.00057	3689.71	-0.00534	3689.71	0.0008
			3687.78	0.00074	3687.78	-0.0039	3687.78	0.00125
			3685.85	0.00123	3685.85	-0.00193	3685.85	0.00213
			3683.92	0.00152	3683.92	-0.00101	3683.92	0.00254
			3682	0.00159	3682	-0.00122	3682	0.00243
			3680.07	0.00157	3680.07	-0.00246	3680.07	0.00201
			3678.14	0.00141	3678.14	-0.00457	3678.14	0.00135
			3676.21	0.00097	3676.21	-0.00653	3676.21	0.00066
			3674.28	0.00075	3674.28	-0.00623	3674.28	0.00069
			3672.35	0.00089	3672.35	-0.00562	3672.35	0.00099
			3670.42	0.00086	3670.42	-0.00553	3670.42	0.00104
			3668.49	0.0009	3668.49	-0.00384	3668.49	0.00147
			3666.57	0.00127	3666.57	-0.00173	3666.57	0.00215
			3664.64	0.00153	3664.64	-0.00077	3664.64	0.00255
			3662.71	0.00161	3662.71	-0.00057	3662.71	0.00268
			3660.78	0.00167	3660.78	-0.0007	3660.78	0.00268
			3658.85	0.00166	3658.85	-0.00131	3658.85	0.0025
			3656.92	0.00143	3656.92	-0.00212	3656.92	0.00215
			3654.99	0.00126	3654.99	-0.00236	3654.99	0.00203
			3653.06	0.00131	3653.06	-0.00302	3653.06	0.00193
			3651.14	0.00116	3651.14	-0.0056	3651.14	0.00119
			3649.21	0.00067	3649.21	-0.0081	3649.21	0.00029
			3647.28	0.00072	3647.28	-0.00601	3647.28	0.0009
			3645.35	0.00128	3645.35	-0.00296	3645.35	0.0021
			3643.42	0.00172	3643.42	-0.00144	3643.42	0.00283
			3641.49	0.00189	3641.49	-0.00101	3641.49	0.00313
			3639.56	0.00191	3639.56	-0.00089	3639.56	0.00329
			3637.63	0.00185	3637.63	-0.0009	3637.63	0.00332
			3635.71	0.00178	3635.71	-0.00123	3635.71	0.0032
			3633.78	0.00174	3633.78	-0.00189	3633.78	0.00309
			3631.85	0.0016	3631.85	-0.00311	3631.85	0.00284
			3629.92	0.00123	3629.92	-0.00478	3629.92	0.00234
			3627.99	0.00114	3627.99	-0.00444	3627.99	0.0024
			3626.06	0.00155	3626.06	-0.00246	3626.06	0.00308
			3624.13	0.00183	3624.13	-0.00165	3624.13	0.00341
			3622.2	0.00177	3622.2	-0.00244	3622.2	0.00318
			3620.28	0.00143	3620.28	-0.00392	3620.28	0.00271
			3618.35	0.0013	3618.35	-0.00432	3618.35	0.00263
			3616.42	0.00147	3616.42	-0.0039	3616.42	0.00285
			3614.49	0.00154	3614.49	-0.00388	3614.49	0.00297
			3612.56	0.00162	3612.56	-0.00379	3612.56	0.00315
			3610.63	0.00182	3610.63	-0.00347	3610.63	0.00336
			3608.7	0.00184	3608.7	-0.00308	3608.7	0.00345
			3606.77	0.00186	3606.77	-0.00207	3606.77	0.00372
			3604.85	0.00211	3604.85	-0.00108	3604.85	0.00417
			3602.92	0.00227	3602.92	-0.00104	3602.92	0.00443
			3600.99	0.0022	3600.99	-0.00163	3600.99	0.0044
			3599.06	0.00219	3599.06	-0.00196	3599.06	0.00433
			3597.13	0.00229	3597.13	-0.00208	3597.13	0.00431
			3595.2	0.0022	3595.2	-0.00207	3595.2	0.00423
			3593.27	0.00204	3593.27	-0.00166	3593.27	0.00423
			3591.34	0.00208	3591.34	-0.00155	3591.34	0.00434
			3589.42	0.00205	3589.42	-0.0026	3589.42	0.00425
			3587.49	0.00185	3587.49	-0.00354	3587.49	0.00409
			3585.56	0.00198	3585.56	-0.0027	3585.56	0.00444
			3583.63	0.00233	3583.63	-0.00159	3583.63	0.00493
			3581.7	0.00251	3581.7	-0.00114	3581.7	0.00519
			3579.77	0.00256	3579.77	-0.00099	3579.77	0.00529
			3577.84	0.00262	3577.84	-0.00089	3577.84	0.00534
			3575.91	0.00276	3575.91	-0.00087	3575.91	0.0054
			3573.99	0.00292	3573.99	-0.00086	3573.99	0.00551
			3572.06	0.00302	3572.06	-0.001	3572.06	0.00558
			3570.13	0.00294	3570.13	-0.00183	3570.13	0.00538
			3568.2	0.00261	3568.2	-0.0035	3568.2	0.00487
			3566.27	0.00236	3566.27	-0.00414	3566.27	0.00472
			3564.34	0.00251	3564.34	-0.00299	3564.34	0.0053
			3562.41	0.00276	3562.41	-0.00183	3562.41	0.00589
			3560.48	0.00295	3560.48	-0.00122	3560.48	0.00624
			3558.56	0.0031	3558.56	-0.00096	3558.56	0.00651
			3556.63	0.00323	3556.63	-0.00104	3556.63	0.00671
			3554.7	0.00334	3554.7	-0.00143	3554.7	0.00671
			3552.77	0.00336	3552.77	-0.00163	3552.77	0.00663
			3550.84	0.00335	3550.84	-0.00145	3550.84	0.0067
			3548.91	0.00337	3548.91	-0.00152	3548.91	0.00681
			3546.98	0.00339	3546.98	-0.00198	3546.98	0.00681
			3545.05	0.00354	3545.05	-0.00202	3545.05	0.00702
			3543.13	0.00381	3543.13	-0.00139	3543.13	0.00754
			3541.2	0.00401	3541.2	-0.00083	3541.2	0.00794
			3539.27	0.00408	3539.27	-0.00078	3539.27	0.00808
			3537.34	0.00409	3537.34	-0.00086	3537.34	0.00817
			3535.41	0.00416	3535.41	-0.00061	3535.41	0.0084
			3533.48	0.00427	3533.48	-0.00041	3533.48	0.00859
			3531.55	0.0042	3531.55	-0.00075	3531.55	0.00853
			3529.62	0.00401	3529.62	-0.00141	3529.62	0.00833
			3527.7	0.00395	3527.7	-0.00176	3527.7	0.00826
			3525.77	0.00406	3525.77	-0.00174	3525.77	0.00844
			3523.84	0.00415	3523.84	-0.00156	3523.84	0.00873
			3521.91	0.00425	3521.91	-0.00111	3521.91	0.00903
			3519.98	0.00441	3519.98	-0.00061	3519.98	0.00928
			3518.05	0.00453	3518.05	-0.00035	3518.05	0.00947
			3516.12	0.00465	3516.12	-0.00028	3516.12	0.00965
			3514.19	0.00481	3514.19	-0.00039	3514.19	0.00983
			3512.27	0.00494	3512.27	-0.00073	3512.27	0.00998
			3510.34	0.005	3510.34	-0.00106	3510.34	0.01014
			3508.41	0.00502	3508.41	-0.00108	3508.41	0.0103
			3506.48	0.00502	3506.48	-0.00107	3506.48	0.01038
			3504.55	0.00504	3504.55	-0.00129	3504.55	0.01041
			3502.62	0.00515	3502.62	-0.00131	3502.62	0.01064
			3500.69	0.00539	3500.69	-0.00092	3500.69	0.01101
			3498.76	0.00563	3498.76	-0.00061	3498.76	0.01126
			3496.84	0.00574	3496.84	-0.00052	3496.84	0.01136
			3494.91	0.00565	3494.91	-0.00036	3494.91	0.01145
			3492.98	0.00551	3492.98	-0.00015	3492.98	0.01163
			3491.05	0.00553	3491.05	-0.00014	3491.05	0.0118
			3489.12	0.00564	3489.12	-0.00032	3489.12	0.01185
			3487.19	0.00565	3487.19	-0.00045	3487.19	0.01185
			3485.26	0.00566	3485.26	-0.00059	3485.26	0.01192
			3483.33	0.0058	3483.33	-0.00087	3483.33	0.01206
			3481.41	0.00596	3481.41	-0.00093	3481.41	0.01227
			3479.48	0.00607	3479.48	-0.00058	3479.48	0.0125
			3477.55	0.00615	3477.55	-0.00027	3477.55	0.01275
			3475.62	0.0062	3475.62	-0.00018	3475.62	0.01297
			3473.69	0.00624	3473.69	-0.00013	3473.69	0.01315
			3471.76	0.0063	3471.76	-8e-05	3471.76	0.0133
			3469.83	0.00638	3469.83	-8e-05	3469.83	0.01343
			3467.9	0.00649	3467.9	-0.00011	3467.9	0.01363
			3465.97	0.00658	3465.97	-0.00015	3465.97	0.01384
			3464.05	0.00659	3464.05	-0.00021	3464.05	0.01393
			3462.12	0.00651	3462.12	-0.00026	3462.12	0.01391
			3460.19	0.00652	3460.19	-0.00029	3460.19	0.01394
			3458.26	0.00667	3458.26	-0.00027	3458.26	0.0141
			3456.33	0.00682	3456.33	-0.00025	3456.33	0.01433
			3454.4	0.00685	3454.4	-0.00026	3454.4	0.01455
			3452.47	0.00685	3452.47	-0.00033	3452.47	0.01473
			3450.54	0.00688	3450.54	-0.00051	3450.54	0.01485
			3448.62	0.00683	3448.62	-0.00084	3448.62	0.01484
			3446.69	0.00682	3446.69	-0.00102	3446.69	0.01484
			3444.76	0.00697	3444.76	-0.00084	3444.76	0.01496
			3442.83	0.00715	3442.83	-0.0006	3442.83	0.01513
			3440.9	0.0072	3440.9	-0.00036	3440.9	0.01529
			3438.97	0.00715	3438.97	-0.00012	3438.97	0.01542
			3437.04	0.00719	3437.04	5e-05	3437.04	0.01554
			3435.11	0.00734	3435.11	8e-05	3435.11	0.01568
			3433.19	0.00744	3433.19	1e-05	3433.19	0.01576
			3431.26	0.00747	3431.26	2e-05	3431.26	0.01578
			3429.33	0.00754	3429.33	0.00014	3429.33	0.01587
			3427.4	0.0076	3427.4	0.00019	3427.4	0.01603
			3425.47	0.00759	3425.47	3e-05	3425.47	0.01609
			3423.54	0.00749	3423.54	-0.00028	3423.54	0.01602
			3421.61	0.00733	3421.61	-0.0005	3421.61	0.01592
			3419.68	0.00728	3419.68	-0.00042	3419.68	0.01598
			3417.76	0.00736	3417.76	-0.00019	3417.76	0.01626
			3415.83	0.00744	3415.83	-6e-05	3415.83	0.01656
			3413.9	0.00752	3413.9	-6e-05	3413.9	0.01675
			3411.97	0.00765	3411.97	-0.00011	3411.97	0.01677
			3410.04	0.00774	3410.04	-0.00012	3410.04	0.01671
			3408.11	0.00774	3408.11	-5e-05	3408.11	0.0167
			3406.18	0.0077	3406.18	1e-05	3406.18	0.01675
			3404.25	0.00768	3404.25	1e-05	3404.25	0.01678
			3402.33	0.00774	3402.33	4e-05	3402.33	0.01681
			3400.4	0.00784	3400.4	9e-05	3400.4	0.01691
			3398.47	0.00785	3398.47	4e-05	3398.47	0.01702
			3396.54	0.00773	3396.54	-6e-05	3396.54	0.01705
			3394.61	0.00761	3394.61	-0.00016	3394.61	0.01708
			3392.68	0.00765	3392.68	-0.00018	3392.68	0.01723
			3390.75	0.0078	3390.75	0	3390.75	0.01746
			3388.82	0.00792	3388.82	0.00022	3388.82	0.01761
			3386.9	0.00799	3386.9	0.00024	3386.9	0.01766
			3384.97	0.00806	3384.97	0.00012	3384.97	0.01769
			3383.04	0.00813	3383.04	0.0001	3383.04	0.01773
			3381.11	0.00814	3381.11	0.00011	3381.11	0.01776
			3379.18	0.00808	3379.18	9e-05	3379.18	0.01779
			3377.25	0.00799	3377.25	0.00011	3377.25	0.01783
			3375.32	0.00795	3375.32	0.00014	3375.32	0.01789
			3373.39	0.00794	3373.39	0.00013	3373.39	0.01787
			3371.47	0.00787	3371.47	0.0001	3371.47	0.01779
			3369.54	0.00779	3369.54	3e-05	3369.54	0.01775
			3367.61	0.00778	3367.61	-0.00014	3367.61	0.01772
			3365.68	0.00785	3365.68	-0.0003	3365.68	0.0177
			3363.75	0.00791	3363.75	-0.00036	3363.75	0.01771
			3361.82	0.00783	3361.82	-0.00032	3361.82	0.01774
			3359.89	0.00772	3359.89	-0.00024	3359.89	0.0178
			3357.96	0.00771	3357.96	-0.00017	3357.96	0.01784
			3356.04	0.00775	3356.04	-0.00011	3356.04	0.01783
			3354.11	0.00779	3354.11	-7e-05	3354.11	0.0178
			3352.18	0.00785	3352.18	-8e-05	3352.18	0.01781
			3350.25	0.00788	3350.25	-6e-05	3350.25	0.01784
			3348.32	0.0078	3348.32	-2e-05	3348.32	0.01785
			3346.39	0.00773	3346.39	0	3346.39	0.01788
			3344.46	0.00776	3344.46	2e-05	3344.46	0.0179
			3342.53	0.00775	3342.53	5e-05	3342.53	0.01782
			3340.61	0.0076	3340.61	4e-05	3340.61	0.01768
			3338.68	0.0075	3338.68	1e-05	3338.68	0.0176
			3336.75	0.00751	3336.75	-3e-05	3336.75	0.01762
			3334.82	0.0075	3334.82	-0.00012	3334.82	0.01765
			3332.89	0.00744	3332.89	-0.00021	3332.89	0.01767
			3330.96	0.00743	3330.96	-0.0002	3330.96	0.01769
			3329.03	0.00746	3329.03	-0.00012	3329.03	0.01768
			3327.1	0.00743	3327.1	-0.0001	3327.1	0.01755
			3325.18	0.00735	3325.18	-0.00015	3325.18	0.01739
			3323.25	0.00737	3323.25	-0.00017	3323.25	0.01733
			3321.32	0.00746	3321.32	-0.00013	3321.32	0.01738
			3319.39	0.00748	3319.39	-9e-05	3319.39	0.01745
			3317.46	0.00738	3317.46	-7e-05	3317.46	0.01748
			3315.53	0.00729	3315.53	-7e-05	3315.53	0.01746
			3313.6	0.00723	3313.6	-0.00013	3313.6	0.01741
			3311.67	0.00716	3311.67	-0.00017	3311.67	0.0173
			3309.75	0.00709	3309.75	-0.00017	3309.75	0.01721
			3307.82	0.0071	3307.82	-0.00013	3307.82	0.01722
			3305.89	0.00716	3305.89	-0.00011	3305.89	0.01726
			3303.96	0.0072	3303.96	-0.00016	3303.96	0.01722
			3302.03	0.00716	3302.03	-0.00021	3302.03	0.01716
			3300.1	0.00709	3300.1	-0.00022	3300.1	0.0171
			3298.17	0.00706	3298.17	-0.00026	3298.17	0.01695
			3296.24	0.00699	3296.24	-0.00032	3296.24	0.01679
			3294.32	0.00692	3294.32	-0.00039	3294.32	0.01678
			3292.39	0.00694	3292.39	-0.00043	3292.39	0.01685
			3290.46	0.00689	3290.46	-0.00039	3290.46	0.01681
			3288.53	0.00674	3288.53	-0.00027	3288.53	0.01669
			3286.6	0.00665	3286.6	-0.00016	3286.6	0.01658
			3284.67	0.00669	3284.67	-0.0002	3284.67	0.01653
			3282.74	0.00673	3282.74	-0.00035	3282.74	0.01651
			3280.81	0.00667	3280.81	-0.00044	3280.81	0.01647
			3278.89	0.00654	3278.89	-0.00045	3278.89	0.01636
			3276.96	0.00646	3276.96	-0.0005	3276.96	0.01621
			3275.03	0.00646	3275.03	-0.00054	3275.03	0.01607
			3273.1	0.00648	3273.1	-0.00049	3273.1	0.01602
			3271.17	0.00646	3271.17	-0.0004	3271.17	0.01604
			3269.24	0.00637	3269.24	-0.00034	3269.24	0.01599
			3267.31	0.00631	3267.31	-0.00028	3267.31	0.01589
			3265.38	0.00631	3265.38	-0.00031	3265.38	0.01586
			3263.46	0.00629	3263.46	-0.00043	3263.46	0.01578
			3261.53	0.00623	3261.53	-0.0005	3261.53	0.01558
			3259.6	0.00624	3259.6	-0.00047	3259.6	0.01542
			3257.67	0.00631	3257.67	-0.0005	3257.67	0.01537
			3255.74	0.00626	3255.74	-0.00059	3255.74	0.01529
			3253.81	0.00612	3253.81	-0.0006	3253.81	0.01513
			3251.88	0.00603	3251.88	-0.00047	3251.88	0.01501
			3249.95	0.00595	3249.95	-0.00035	3249.95	0.01488
			3248.03	0.00581	3248.03	-0.00037	3248.03	0.01475
			3246.1	0.00566	3246.1	-0.00044	3246.1	0.01471
			3244.17	0.00557	3244.17	-0.00045	3244.17	0.01472
			3242.24	0.00557	3242.24	-0.00044	3242.24	0.01471
			3240.31	0.0057	3240.31	-0.00044	3240.31	0.01468
			3238.38	0.00582	3238.38	-0.00043	3238.38	0.01463
			3236.45	0.00576	3236.45	-0.00039	3236.45	0.01448
			3234.52	0.00561	3234.52	-0.00038	3234.52	0.01431
			3232.6	0.00553	3232.6	-0.00045	3232.6	0.01422
			3230.67	0.00547	3230.67	-0.00054	3230.67	0.01412
			3228.74	0.00535	3228.74	-0.00063	3228.74	0.01392
			3226.81	0.00524	3226.81	-0.00075	3226.81	0.01376
			3224.88	0.00525	3224.88	-0.00076	3224.88	0.0137
			3222.95	0.00532	3222.95	-0.00065	3222.95	0.01359
			3221.02	0.00535	3221.02	-0.00054	3221.02	0.0134
			3219.09	0.00529	3219.09	-0.00053	3219.09	0.01325
			3217.17	0.00518	3217.17	-0.00061	3217.17	0.01323
			3215.24	0.00506	3215.24	-0.00067	3215.24	0.01325
			3213.31	0.00497	3213.31	-0.00063	3213.31	0.01313
			3211.38	0.00491	3211.38	-0.00057	3211.38	0.01289
			3209.45	0.00488	3209.45	-0.00057	3209.45	0.01268
			3207.52	0.00483	3207.52	-0.00058	3207.52	0.01257
			3205.59	0.00479	3205.59	-0.00053	3205.59	0.0125
			3203.66	0.00476	3203.66	-0.00042	3203.66	0.01246
			3201.74	0.00474	3201.74	-0.00033	3201.74	0.01242
			3199.81	0.00469	3199.81	-0.00037	3199.81	0.01228
			3197.88	0.00461	3197.88	-0.00045	3197.88	0.01205
			3195.95	0.0045	3195.95	-0.00042	3195.95	0.01186
			3194.02	0.00434	3194.02	-0.00033	3194.02	0.01171
			3192.09	0.0042	3192.09	-0.0003	3192.09	0.0116
			3190.16	0.00414	3190.16	-0.00036	3190.16	0.01153
			3188.23	0.00412	3188.23	-0.00046	3188.23	0.01145
			3186.31	0.00409	3186.31	-0.00051	3186.31	0.0113
			3184.38	0.00405	3184.38	-0.00046	3184.38	0.01113
			3182.45	0.00404	3182.45	-0.00041	3182.45	0.01103
			3180.52	0.00406	3180.52	-0.00045	3180.52	0.01095
			3178.59	0.00401	3178.59	-0.00046	3178.59	0.01077
			3176.66	0.00388	3176.66	-0.00043	3176.66	0.01056
			3174.73	0.00378	3174.73	-0.00048	3174.73	0.01043
			3172.8	0.00371	3172.8	-0.00056	3172.8	0.01038
			3170.88	0.00363	3170.88	-0.00057	3170.88	0.01034
			3168.95	0.0036	3168.95	-0.00056	3168.95	0.01023
			3167.02	0.00354	3167.02	-0.00058	3167.02	0.01
			3165.09	0.00344	3165.09	-0.00061	3165.09	0.00973
			3163.16	0.00338	3163.16	-0.00061	3163.16	0.00953
			3161.23	0.00336	3161.23	-0.00066	3161.23	0.00937
			3159.3	0.00328	3159.3	-0.00074	3159.3	0.00921
			3157.37	0.00315	3157.37	-0.00077	3157.37	0.00909
			3155.45	0.00307	3155.45	-0.00069	3155.45	0.00906
			3153.52	0.0031	3153.52	-0.00059	3153.52	0.00908
			3151.59	0.00316	3151.59	-0.00062	3151.59	0.009
			3149.66	0.00312	3149.66	-0.00074	3149.66	0.00878
			3147.73	0.00302	3147.73	-0.00081	3147.73	0.00858
			3145.8	0.00293	3145.8	-0.00082	3145.8	0.00846
			3143.87	0.00285	3143.87	-0.00076	3143.87	0.00831
			3141.94	0.00279	3141.94	-0.00061	3141.94	0.00812
			3140.02	0.00275	3140.02	-0.00052	3140.02	0.00793
			3138.09	0.00273	3138.09	-0.00057	3138.09	0.00777
			3136.16	0.00274	3136.16	-0.00066	3136.16	0.00765
			3134.23	0.00267	3134.23	-0.00073	3134.23	0.00752
			3132.3	0.00252	3132.3	-0.00076	3132.3	0.0074
			3130.37	0.00241	3130.37	-0.00075	3130.37	0.00732
			3128.44	0.00236	3128.44	-0.00076	3128.44	0.00718
			3126.51	0.0023	3126.51	-0.00075	3126.51	0.00701
			3124.59	0.00227	3124.59	-0.00073	3124.59	0.00691
			3122.66	0.00228	3122.66	-0.00077	3122.66	0.00689
			3120.73	0.00227	3120.73	-0.00084	3120.73	0.00685
			3118.8	0.00219	3118.8	-0.00093	3118.8	0.00669
			3116.87	0.00204	3116.87	-0.00099	3116.87	0.00647
			3114.94	0.00189	3114.94	-0.00092	3114.94	0.00628
			3113.01	0.00184	3113.01	-0.00082	3113.01	0.0062
			3111.08	0.0019	3111.08	-0.00079	3111.08	0.00617
			3109.16	0.0019	3109.16	-0.00079	3109.16	0.00611
			3107.23	0.00185	3107.23	-0.00076	3107.23	0.00598
			3105.3	0.00187	3105.3	-0.00076	3105.3	0.00582
			3103.37	0.00188	3103.37	-0.00081	3103.37	0.00564
			3101.44	0.00187	3101.44	-0.00086	3101.44	0.00552
			3099.51	0.0019	3099.51	-0.00081	3099.51	0.0055
			3097.58	0.00186	3097.58	-0.00073	3097.58	0.00548
			3095.65	0.00176	3095.65	-0.00068	3095.65	0.00539
			3093.72	0.00175	3093.72	-0.00063	3093.72	0.00533
			3091.8	0.00181	3091.8	-0.00058	3091.8	0.00532
			3089.87	0.00181	3089.87	-0.0006	3089.87	0.0053
			3087.94	0.00174	3087.94	-0.00065	3087.94	0.00528
			3086.01	0.00171	3086.01	-0.00064	3086.01	0.00526
			3084.08	0.00176	3084.08	-0.00059	3084.08	0.00521
			3082.15	0.00181	3082.15	-0.00059	3082.15	0.00512
			3080.22	0.0018	3080.22	-0.00064	3080.22	0.005
			3078.29	0.00177	3078.29	-0.00064	3078.29	0.00488
			3076.37	0.00175	3076.37	-0.00057	3076.37	0.00479
			3074.44	0.00171	3074.44	-0.00052	3074.44	0.0047
			3072.51	0.00165	3072.51	-0.0005	3072.51	0.00459
			3070.58	0.00162	3070.58	-0.00049	3070.58	0.00451
			3068.65	0.00167	3068.65	-0.00049	3068.65	0.00448
			3066.72	0.00171	3066.72	-0.00053	3066.72	0.00442
			3064.79	0.00167	3064.79	-0.00058	3064.79	0.0043
			3062.86	0.00159	3062.86	-0.0006	3062.86	0.0042
			3060.94	0.00156	3060.94	-0.00056	3060.94	0.00419
			3059.01	0.00159	3059.01	-0.00051	3059.01	0.00416
			3057.08	0.00157	3057.08	-0.00044	3057.08	0.00402
			3055.15	0.00147	3055.15	-0.00033	3055.15	0.00387
			3053.22	0.00143	3053.22	-0.00029	3053.22	0.00384
			3051.29	0.00147	3051.29	-0.00034	3051.29	0.00382
			3049.36	0.00157	3049.36	-0.00037	3049.36	0.00374
			3047.43	0.00165	3047.43	-0.00033	3047.43	0.00372
			3045.51	0.00164	3045.51	-0.00026	3045.51	0.00374
			3043.58	0.00161	3043.58	-0.00021	3043.58	0.00371
			3041.65	0.00165	3041.65	-0.00019	3041.65	0.00366
			3039.72	0.00174	3039.72	-0.00029	3039.72	0.00364
			3037.79	0.00176	3037.79	-0.00042	3037.79	0.00362
			3035.86	0.00172	3035.86	-0.00051	3035.86	0.0036
			3033.93	0.00168	3033.93	-0.00058	3033.93	0.00357
			3032	0.00165	3032	-0.00058	3032	0.00353
			3030.08	0.00163	3030.08	-0.00039	3030.08	0.00346
			3028.15	0.00167	3028.15	-0.00014	3028.15	0.00344
			3026.22	0.00174	3026.22	1e-05	3026.22	0.00349
			3024.29	0.00177	3024.29	5e-05	3024.29	0.00351
			3022.36	0.00171	3022.36	7e-05	3022.36	0.00343
			3020.43	0.00167	3020.43	8e-05	3020.43	0.00333
			3018.5	0.00171	3018.5	0.00011	3018.5	0.0033
			3016.57	0.00177	3016.57	0.00015	3016.57	0.00332
			3014.65	0.00176	3014.65	0.00015	3014.65	0.0033
			3012.72	0.00171	3012.72	0.00011	3012.72	0.00321
			3010.79	0.00171	3010.79	0.00013	3010.79	0.00318
			3008.86	0.0018	3008.86	0.00019	3008.86	0.00326
			3006.93	0.0019	3006.93	0.00019	3006.93	0.00334
			3005	0.00195	3005	0.00015	3005	0.00338
			3003.07	0.00199	3003.07	0.00024	3003.07	0.00341
			3001.14	0.00207	3001.14	0.00037	3001.14	0.00348
			2999.22	0.00221	2999.22	0.00042	2999.22	0.00362
			2997.29	0.00236	2997.29	0.00045	2997.29	0.00374
			2995.36	0.00243	2995.36	0.00053	2995.36	0.00378
			2993.43	0.00248	2993.43	0.00066	2993.43	0.00386
			2991.5	0.00259	2991.5	0.00075	2991.5	0.00401
			2989.57	0.00275	2989.57	0.00074	2989.57	0.00414
			2987.64	0.00295	2987.64	0.00076	2987.64	0.00431
			2985.71	0.00321	2985.71	0.00093	2985.71	0.00459
			2983.79	0.00356	2983.79	0.00117	2983.79	0.00497
			2981.86	0.00398	2981.86	0.00142	2981.86	0.00544
			2979.93	0.00439	2979.93	0.00173	2979.93	0.00595
			2978	0.00485	2978	0.00211	2978	0.00652
			2976.07	0.00548	2976.07	0.00255	2976.07	0.00721
			2974.14	0.00631	2974.14	0.0031	2974.14	0.00816
			2972.21	0.00732	2972.21	0.00382	2972.21	0.00935
			2970.28	0.0085	2970.28	0.00469	2970.28	0.01075
			2968.36	0.00985	2968.36	0.00567	2968.36	0.01234
			2966.43	0.01132	2966.43	0.00671	2966.43	0.01409
			2964.5	0.01278	2964.5	0.00777	2964.5	0.01591
			2962.57	0.01418	2962.57	0.0088	2962.57	0.01766
			2960.64	0.01545	2960.64	0.00978	2960.64	0.01919
			2958.71	0.01649	2958.71	0.01064	2958.71	0.02044
			2956.78	0.01729	2956.78	0.01129	2956.78	0.02141
			2954.85	0.01788	2954.85	0.01178	2954.85	0.0222
			2952.93	0.01834	2952.93	0.01214	2952.93	0.02287
			2951	0.01879	2951	0.0124	2951	0.02357
			2949.07	0.01951	2949.07	0.01281	2949.07	0.02461
			2947.14	0.02088	2947.14	0.01372	2947.14	0.0264
			2945.21	0.02313	2945.21	0.01523	2945.21	0.02929
			2943.28	0.02634	2943.28	0.01738	2943.28	0.03344
			2941.35	0.03046	2941.35	0.02018	2941.35	0.0388
			2939.42	0.03545	2939.42	0.02362	2939.42	0.04535
			2937.5	0.04145	2937.5	0.02769	2937.5	0.05315
			2935.57	0.04852	2935.57	0.0324	2935.57	0.06232
			2933.64	0.05657	2933.64	0.03779	2933.64	0.07301
			2931.71	0.06562	2931.71	0.04385	2931.71	0.08532
			2929.78	0.07583	2929.78	0.0505	2929.78	0.0993
			2927.85	0.0874	2927.85	0.05794	2927.85	0.11529
			2925.92	0.10072	2925.92	0.06641	2925.92	0.13392
			2923.99	0.11641	2923.99	0.07589	2923.99	0.15601
			2922.07	0.13465	2922.07	0.08592	2922.07	0.18201
			2920.14	0.15414	2920.14	0.09533	2920.14	0.21051
			2918.21	0.17098	2918.21	0.10231	2918.21	0.23592
			2916.28	0.17908	2916.28	0.10494	2916.28	0.24902
			2914.35	0.17467	2914.35	0.10235	2914.35	0.24408
			2912.42	0.16069	2912.42	0.0958	2912.42	0.22539
			2910.49	0.14379	2910.49	0.08789	2910.49	0.20248
			2908.56	0.12866	2908.56	0.08058	2908.56	0.18194
			2906.64	0.11678	2906.64	0.0745	2906.64	0.16571
			2904.71	0.10782	2904.71	0.06968	2904.71	0.15331
			2902.78	0.10096	2902.78	0.06594	2902.78	0.1437
			2900.85	0.09544	2900.85	0.06288	2900.85	0.13601
			2898.92	0.09072	2898.92	0.06021	2898.92	0.12951
			2896.99	0.08641	2896.99	0.05774	2896.99	0.1236
			2895.06	0.08227	2895.06	0.05531	2895.06	0.11793
			2893.13	0.07817	2893.13	0.05277	2893.13	0.11231
			2891.21	0.07397	2891.21	0.05007	2891.21	0.10658
			2889.28	0.06959	2889.28	0.04728	2889.28	0.10062
			2887.35	0.06508	2887.35	0.04447	2887.35	0.0944
			2885.42	0.06058	2885.42	0.0417	2885.42	0.08807
			2883.49	0.05621	2883.49	0.03897	2883.49	0.0818
			2881.56	0.05209	2881.56	0.03634	2881.56	0.07569
			2879.63	0.04828	2879.63	0.03391	2879.63	0.06991
			2877.7	0.04493	2877.7	0.03172	2877.7	0.06482
			2875.78	0.04218	2875.78	0.02984	2875.78	0.06064
			2873.85	0.04004	2873.85	0.02839	2873.85	0.05733
			2871.92	0.03853	2871.92	0.02737	2871.92	0.05478
			2869.99	0.03764	2869.99	0.02676	2869.99	0.05296
			2868.06	0.03744	2868.06	0.02652	2868.06	0.05202
			2866.13	0.03828	2866.13	0.02685	2866.13	0.05248
			2864.2	0.04062	2864.2	0.0282	2864.2	0.05505
			2862.27	0.0449	2862.27	0.03101	2862.27	0.06031
			2860.35	0.05154	2860.35	0.0356	2860.35	0.06874
			2858.42	0.06108	2858.42	0.04229	2858.42	0.08099
			2856.49	0.0743	2856.49	0.05149	2856.49	0.09817
			2854.56	0.0924	2854.56	0.06336	2854.56	0.12213
			2852.63	0.11625	2852.63	0.07667	2852.63	0.15513
			2850.7	0.14247	2850.7	0.0881	2850.7	0.1942
			2848.77	0.15932	2848.77	0.09362	2848.77	0.22311
			2846.84	0.15535	2846.84	0.09148	2846.84	0.22308
			2844.92	0.13433	2844.92	0.08351	2844.92	0.19767
			2842.99	0.10965	2842.99	0.07319	2842.99	0.16588
			2841.06	0.0894	2841.06	0.06327	2841.06	0.1391
			2839.13	0.07465	2839.13	0.05505	2839.13	0.1189
			2837.2	0.06399	2837.2	0.04861	2837.2	0.10371
			2835.27	0.05606	2835.27	0.04348	2835.27	0.09202
			2833.34	0.04999	2833.34	0.03927	2833.34	0.08286
			2831.41	0.04525	2831.41	0.03578	2831.41	0.07557
			2829.49	0.04147	2829.49	0.03288	2829.49	0.06968
			2827.56	0.03832	2827.56	0.03045	2827.56	0.06483
			2825.63	0.03563	2825.63	0.02837	2825.63	0.06072
			2823.7	0.03337	2823.7	0.02655	2823.7	0.05716
			2821.77	0.03147	2821.77	0.02494	2821.77	0.05402
			2819.84	0.02978	2819.84	0.02356	2819.84	0.05121
			2817.91	0.02823	2817.91	0.02237	2817.91	0.04866
			2815.98	0.02687	2815.98	0.02129	2815.98	0.04639
			2814.06	0.02569	2814.06	0.02031	2814.06	0.04439
			2812.13	0.02466	2812.13	0.01939	2812.13	0.04263
			2810.2	0.02369	2810.2	0.01854	2810.2	0.04103
			2808.27	0.02274	2808.27	0.01779	2808.27	0.0395
			2806.34	0.0219	2806.34	0.01714	2806.34	0.03808
			2804.41	0.02117	2804.41	0.01652	2804.41	0.03682
			2802.48	0.02049	2802.48	0.01591	2802.48	0.03567
			2800.55	0.01985	2800.55	0.01534	2800.55	0.0346
			2798.63	0.01923	2798.63	0.0148	2798.63	0.03355
			2796.7	0.01862	2796.7	0.0143	2796.7	0.03255
			2794.77	0.01803	2794.77	0.01382	2794.77	0.0316
			2792.84	0.01746	2792.84	0.01335	2792.84	0.03072
			2790.91	0.01691	2790.91	0.01287	2790.91	0.02984
			2788.98	0.01641	2788.98	0.01242	2788.98	0.02897
			2787.05	0.01591	2787.05	0.01205	2787.05	0.02814
			2785.12	0.01542	2785.12	0.01172	2785.12	0.02736
			2783.2	0.015	2783.2	0.01135	2783.2	0.02659
			2781.27	0.01459	2781.27	0.01099	2781.27	0.02586
			2779.34	0.01418	2779.34	0.01068	2779.34	0.0252
			2777.41	0.01382	2777.41	0.0104	2777.41	0.0246
			2775.48	0.0135	2775.48	0.01016	2775.48	0.02405
			2773.55	0.0132	2773.55	0.0099	2773.55	0.02357
			2771.62	0.01291	2771.62	0.00961	2771.62	0.0231
			2769.69	0.0126	2769.69	0.00934	2769.69	0.02261
			2767.77	0.01231	2767.77	0.00917	2767.77	0.02215
			2765.84	0.01207	2765.84	0.00904	2765.84	0.02171
			2763.91	0.01187	2763.91	0.00882	2763.91	0.0213
			2761.98	0.01167	2761.98	0.00859	2761.98	0.02093
			2760.05	0.01146	2760.05	0.0084	2760.05	0.02062
			2758.12	0.01131	2758.12	0.00821	2758.12	0.02037
			2756.19	0.01117	2756.19	0.00802	2756.19	0.0201
			2754.26	0.01097	2754.26	0.00789	2754.26	0.01975
			2752.34	0.01077	2752.34	0.00782	2752.34	0.01941
			2750.41	0.01059	2750.41	0.00781	2750.41	0.01915
			2748.48	0.01043	2748.48	0.00778	2748.48	0.01895
			2746.55	0.01032	2746.55	0.00767	2746.55	0.01876
			2744.62	0.0103	2744.62	0.00752	2744.62	0.01858
			2742.69	0.0103	2742.69	0.00734	2742.69	0.01841
			2740.76	0.01029	2740.76	0.00718	2740.76	0.01828
			2738.83	0.01024	2738.83	0.00713	2738.83	0.01816
			2736.91	0.01012	2736.91	0.00713	2736.91	0.018
			2734.98	0.00995	2734.98	0.00709	2734.98	0.01779
			2733.05	0.00983	2733.05	0.00702	2733.05	0.01757
			2731.12	0.00975	2731.12	0.00698	2731.12	0.01739
			2729.19	0.00965	2729.19	0.00695	2729.19	0.01721
			2727.26	0.0095	2727.26	0.00689	2727.26	0.017
			2725.33	0.00935	2725.33	0.00676	2725.33	0.0168
			2723.4	0.00926	2723.4	0.00661	2723.4	0.01666
			2721.48	0.00922	2721.48	0.00648	2721.48	0.01653
			2719.55	0.00911	2719.55	0.00632	2719.55	0.01632
			2717.62	0.00898	2717.62	0.00619	2717.62	0.01609
			2715.69	0.00892	2715.69	0.00617	2715.69	0.01592
			2713.76	0.00891	2713.76	0.00622	2713.76	0.01582
			2711.83	0.00885	2711.83	0.00619	2711.83	0.01568
			2709.9	0.00868	2709.9	0.00607	2709.9	0.01547
			2707.97	0.00852	2707.97	0.00594	2707.97	0.01526
			2706.05	0.00843	2706.05	0.00583	2706.05	0.01512
			2704.12	0.00838	2704.12	0.00574	2704.12	0.015
			2702.19	0.00829	2702.19	0.00569	2702.19	0.01483
			2700.26	0.00817	2700.26	0.00567	2700.26	0.01466
			2698.33	0.00809	2698.33	0.00562	2698.33	0.01454
			2696.4	0.00805	2696.4	0.00556	2696.4	0.01447
			2694.47	0.008	2694.47	0.00552	2694.47	0.01441
			2692.54	0.00796	2692.54	0.00549	2692.54	0.01433
			2690.61	0.00791	2690.61	0.00547	2690.61	0.01425
			2688.69	0.00784	2688.69	0.00545	2688.69	0.01416
			2686.76	0.0078	2686.76	0.00539	2686.76	0.01409
			2684.83	0.00779	2684.83	0.00537	2684.83	0.01407
			2682.9	0.00776	2682.9	0.00541	2682.9	0.01404
			2680.97	0.00773	2680.97	0.00547	2680.97	0.01395
			2679.04	0.00772	2679.04	0.00548	2679.04	0.01388
			2677.11	0.00775	2677.11	0.00546	2677.11	0.01389
			2675.18	0.00779	2675.18	0.00549	2675.18	0.01388
			2673.26	0.00781	2673.26	0.00555	2673.26	0.01382
			2671.33	0.00785	2671.33	0.00557	2671.33	0.01376
			2669.4	0.00789	2669.4	0.00557	2669.4	0.01372
			2667.47	0.00791	2667.47	0.00557	2667.47	0.01372
			2665.54	0.00788	2665.54	0.00553	2665.54	0.01371
			2663.61	0.00782	2663.61	0.0055	2663.61	0.01365
			2661.68	0.00774	2661.68	0.00548	2661.68	0.01353
			2659.75	0.00764	2659.75	0.00542	2659.75	0.01338
			2657.83	0.00754	2657.83	0.00535	2657.83	0.01321
			2655.9	0.00746	2655.9	0.00533	2655.9	0.01305
			2653.97	0.00738	2653.97	0.0053	2653.97	0.01292
			2652.04	0.00727	2652.04	0.00521	2652.04	0.01276
			2650.11	0.00716	2650.11	0.00511	2650.11	0.01259
			2648.18	0.00709	2648.18	0.00506	2648.18	0.01246
			2646.25	0.00706	2646.25	0.00502	2646.25	0.01237
			2644.32	0.00705	2644.32	0.00495	2644.32	0.01228
			2642.4	0.007	2642.4	0.0049	2642.4	0.01221
			2640.47	0.00694	2640.47	0.00488	2640.47	0.01213
			2638.54	0.0069	2638.54	0.00483	2638.54	0.01197
			2636.61	0.0069	2636.61	0.00475	2636.61	0.0118
			2634.68	0.00692	2634.68	0.00465	2634.68	0.01171
			2632.75	0.00688	2632.75	0.00457	2632.75	0.01163
			2630.82	0.00675	2630.82	0.00456	2630.82	0.01151
			2628.89	0.00662	2628.89	0.00453	2628.89	0.01134
			2626.97	0.00655	2626.97	0.00446	2626.97	0.01116
			2625.04	0.00644	2625.04	0.00438	2625.04	0.01098
			2623.11	0.00621	2623.11	0.0043	2623.11	0.01079
			2621.18	0.00602	2621.18	0.00425	2621.18	0.01063
			2619.25	0.00598	2619.25	0.00419	2619.25	0.01051
			2617.32	0.00602	2617.32	0.00403	2617.32	0.01039
			2615.39	0.00597	2615.39	0.00383	2615.39	0.0102
			2613.46	0.00572	2613.46	0.00371	2613.46	0.0099
			2611.54	0.00539	2611.54	0.00368	2611.54	0.00956
			2609.61	0.00525	2609.61	0.00366	2609.61	0.00935
			2607.68	0.00528	2607.68	0.00362	2607.68	0.0093
			2605.75	0.0053	2605.75	0.00367	2605.75	0.00927
			2603.82	0.00525	2603.82	0.00375	2603.82	0.0092
			2601.89	0.0052	2601.89	0.00367	2601.89	0.00915
			2599.96	0.00516	2599.96	0.00351	2599.96	0.00909
			2598.03	0.00506	2598.03	0.00343	2598.03	0.00893
			2596.11	0.00492	2596.11	0.00341	2596.11	0.00874
			2594.18	0.00486	2594.18	0.00334	2594.18	0.00863
			2592.25	0.00485	2592.25	0.00325	2592.25	0.00857
			2590.32	0.00478	2590.32	0.00316	2590.32	0.00842
			2588.39	0.00467	2588.39	0.00312	2588.39	0.00822
			2586.46	0.00465	2586.46	0.0031	2586.46	0.00813
			2584.53	0.00463	2584.53	0.00301	2584.53	0.0081
			2582.6	0.00453	2582.6	0.00291	2582.6	0.00796
			2580.68	0.00441	2580.68	0.00287	2580.68	0.00777
			2578.75	0.00433	2578.75	0.00288	2578.75	0.00768
			2576.82	0.00431	2576.82	0.0029	2576.82	0.00763
			2574.89	0.0043	2574.89	0.00288	2574.89	0.00756
			2572.96	0.0043	2572.96	0.00287	2572.96	0.00747
			2571.03	0.00424	2571.03	0.00283	2571.03	0.00734
			2569.1	0.00406	2569.1	0.00272	2569.1	0.00716
			2567.17	0.00389	2567.17	0.00261	2567.17	0.00706
			2565.25	0.00384	2565.25	0.00257	2565.25	0.0071
			2563.32	0.00389	2563.32	0.00252	2563.32	0.00707
			2561.39	0.00392	2561.39	0.00245	2561.39	0.00695
			2559.46	0.00389	2559.46	0.00247	2559.46	0.00689
			2557.53	0.00383	2557.53	0.00255	2557.53	0.00684
			2555.6	0.00381	2555.6	0.00256	2555.6	0.00673
			2553.67	0.00388	2553.67	0.00252	2553.67	0.00669
			2551.74	0.00401	2551.74	0.00251	2551.74	0.00678
			2549.82	0.00405	2549.82	0.00247	2549.82	0.00683
			2547.89	0.00392	2547.89	0.00242	2547.89	0.00674
			2545.96	0.00372	2545.96	0.00236	2545.96	0.00658
			2544.03	0.0036	2544.03	0.00224	2544.03	0.00643
			2542.1	0.00356	2542.1	0.00214	2542.1	0.00639
			2540.17	0.00356	2540.17	0.00215	2540.17	0.00643
			2538.24	0.00351	2538.24	0.00218	2538.24	0.00637
			2536.31	0.00338	2536.31	0.00218	2536.31	0.00623
			2534.39	0.00326	2534.39	0.00221	2534.39	0.00611
			2532.46	0.00327	2532.46	0.00229	2532.46	0.00608
			2530.53	0.00344	2530.53	0.00231	2530.53	0.00616
			2528.6	0.00359	2528.6	0.00226	2528.6	0.00625
			2526.67	0.00355	2526.67	0.00224	2526.67	0.00625
			2524.74	0.00341	2524.74	0.00227	2524.74	0.00618
			2522.81	0.00328	2522.81	0.00231	2522.81	0.0061
			2520.88	0.00319	2520.88	0.00229	2520.88	0.00594
			2518.96	0.00317	2518.96	0.00216	2518.96	0.00576
			2517.03	0.00319	2517.03	0.002	2517.03	0.00572
			2515.1	0.00314	2515.1	0.00197	2515.1	0.00579
			2513.17	0.00307	2513.17	0.00202	2513.17	0.00582
			2511.24	0.00304	2511.24	0.00202	2511.24	0.00572
			2509.31	0.00297	2509.31	0.00195	2509.31	0.00551
			2507.38	0.00294	2507.38	0.00191	2507.38	0.00542
			2505.45	0.00302	2505.45	0.00191	2505.45	0.00548
			2503.53	0.00304	2503.53	0.00191	2503.53	0.00554
			2501.6	0.00294	2501.6	0.00193	2501.6	0.0055
			2499.67	0.00282	2499.67	0.00195	2499.67	0.00538
			2497.74	0.0028	2497.74	0.00195	2497.74	0.00526
			2495.81	0.00284	2495.81	0.002	2495.81	0.00518
			2493.88	0.00293	2493.88	0.00211	2493.88	0.00517
			2491.95	0.00306	2491.95	0.0021	2491.95	0.00523
			2490.02	0.00314	2490.02	0.00191	2490.02	0.00526
			2488.1	0.0031	2488.1	0.00177	2488.1	0.00521
			2486.17	0.00299	2486.17	0.00181	2486.17	0.0051
			2484.24	0.00288	2484.24	0.00191	2484.24	0.00503
			2482.31	0.00276	2482.31	0.00191	2482.31	0.00499
			2480.38	0.0027	2480.38	0.00181	2480.38	0.00501
			2478.45	0.0028	2478.45	0.0017	2478.45	0.00514
			2476.52	0.00296	2476.52	0.00171	2476.52	0.00525
			2474.59	0.003	2474.59	0.00178	2474.59	0.00517
			2472.67	0.00291	2472.67	0.00184	2472.67	0.005
			2470.74	0.00272	2470.74	0.00189	2470.74	0.00486
			2468.81	0.00252	2468.81	0.00192	2468.81	0.00476
			2466.88	0.00245	2466.88	0.00192	2466.88	0.00475
			2464.95	0.00254	2464.95	0.00189	2464.95	0.00477
			2463.02	0.00264	2463.02	0.00183	2463.02	0.0047
			2461.09	0.00267	2461.09	0.00176	2461.09	0.00465
			2459.16	0.00267	2459.16	0.00172	2459.16	0.00473
			2457.24	0.0027	2457.24	0.00173	2457.24	0.00483
			2455.31	0.00273	2455.31	0.0017	2455.31	0.00481
			2453.38	0.00265	2453.38	0.0016	2453.38	0.00469
			2451.45	0.00246	2451.45	0.00149	2451.45	0.00452
			2449.52	0.00239	2449.52	0.00144	2449.52	0.00442
			2447.59	0.00248	2447.59	0.00147	2447.59	0.00443
			2445.66	0.00253	2445.66	0.00154	2445.66	0.00444
			2443.73	0.00245	2443.73	0.00152	2443.73	0.00444
			2441.81	0.00236	2441.81	0.00149	2441.81	0.00441
			2439.88	0.00233	2439.88	0.00154	2439.88	0.00429
			2437.95	0.00234	2437.95	0.00158	2437.95	0.0042
			2436.02	0.00235	2436.02	0.00155	2436.02	0.00422
			2434.09	0.0024	2434.09	0.0016	2434.09	0.00428
			2432.16	0.00248	2432.16	0.00167	2432.16	0.00438
			2430.23	0.00254	2430.23	0.00161	2430.23	0.00447
			2428.3	0.00254	2428.3	0.00153	2428.3	0.00447
			2426.38	0.00249	2426.38	0.00153	2426.38	0.00443
			2424.45	0.00248	2424.45	0.00156	2424.45	0.00442
			2422.52	0.00248	2422.52	0.00157	2422.52	0.00441
			2420.59	0.00248	2420.59	0.00164	2420.59	0.00441
			2418.66	0.00247	2418.66	0.00173	2418.66	0.0044
			2416.73	0.00247	2416.73	0.00173	2416.73	0.00439
			2414.8	0.00247	2414.8	0.00168	2414.8	0.00438
			2412.87	0.00246	2412.87	0.00166	2412.87	0.00437
			2410.95	0.00246	2410.95	0.00163	2410.95	0.00437
			2409.02	0.00246	2409.02	0.00159	2409.02	0.00436
			2407.09	0.00245	2407.09	0.00155	2407.09	0.00435
			2405.16	0.00245	2405.16	0.00153	2405.16	0.00434
			2403.23	0.00245	2403.23	0.00151	2403.23	0.00433
			2401.3	0.00244	2401.3	0.00146	2401.3	0.00432
			2399.37	0.00244	2399.37	0.00137	2399.37	0.00432
			2397.44	0.00244	2397.44	0.0013	2397.44	0.00431
			2395.52	0.00243	2395.52	0.00133	2395.52	0.0043
			2393.59	0.00243	2393.59	0.00145	2393.59	0.00429
			2391.66	0.00243	2391.66	0.00157	2391.66	0.00428
			2389.73	0.00242	2389.73	0.00161	2389.73	0.00428
			2387.8	0.00242	2387.8	0.00161	2387.8	0.00427
			2385.87	0.00242	2385.87	0.00172	2385.87	0.00426
			2383.94	0.00241	2383.94	0.00201	2383.94	0.00425
			2382.01	0.00241	2382.01	0.00244	2382.01	0.00424
			2380.09	0.00241	2380.09	0.00287	2380.09	0.00424
			2378.16	0.0024	2378.16	0.00327	2378.16	0.00423
			2376.23	0.0024	2376.23	0.00373	2376.23	0.00422
			2374.3	0.0024	2374.3	0.00433	2374.3	0.00421
			2372.37	0.00239	2372.37	0.00506	2372.37	0.0042
			2370.44	0.00239	2370.44	0.00579	2370.44	0.00419
			2368.51	0.00239	2368.51	0.00653	2368.51	0.00419
			2366.58	0.00238	2366.58	0.00732	2366.58	0.00418
			2364.66	0.00238	2364.66	0.00793	2364.66	0.00417
			2362.73	0.00238	2362.73	0.0082	2362.73	0.00416
			2360.8	0.00237	2360.8	0.00833	2360.8	0.00415
			2358.87	0.00237	2358.87	0.00839	2358.87	0.00415
			2356.94	0.00237	2356.94	0.00808	2356.94	0.00414
			2355.01	0.00236	2355.01	0.00745	2355.01	0.00413
			2353.08	0.00236	2353.08	0.00669	2353.08	0.00412
			2351.15	0.00236	2351.15	0.00596	2351.15	0.00411
			2349.23	0.00235	2349.23	0.00553	2349.23	0.00411
			2347.3	0.00235	2347.3	0.00561	2347.3	0.0041
			2345.37	0.00234	2345.37	0.00615	2345.37	0.00409
			2343.44	0.00234	2343.44	0.00669	2343.44	0.00408
			2341.51	0.00234	2341.51	0.00686	2341.51	0.00407
			2339.58	0.00233	2339.58	0.00675	2339.58	0.00406
			2337.65	0.00233	2337.65	0.00652	2337.65	0.00406
			2335.72	0.00233	2335.72	0.00624	2335.72	0.00405
			2333.8	0.00232	2333.8	0.00605	2333.8	0.00404
			2331.87	0.00232	2331.87	0.00597	2331.87	0.00403
			2329.94	0.00232	2329.94	0.0059	2329.94	0.00402
			2328.01	0.00231	2328.01	0.00582	2328.01	0.00402
			2326.08	0.00231	2326.08	0.0058	2326.08	0.00401
			2324.15	0.00231	2324.15	0.00571	2324.15	0.004
			2322.22	0.0023	2322.22	0.00546	2322.22	0.00399
			2320.29	0.0023	2320.29	0.00511	2320.29	0.00398
			2318.36	0.0023	2318.36	0.00475	2318.36	0.00397
			2316.44	0.00229	2316.44	0.00445	2316.44	0.00397
			2314.51	0.00229	2314.51	0.0042	2314.51	0.00396
			2312.58	0.00229	2312.58	0.00391	2312.58	0.00395
			2310.65	0.00228	2310.65	0.00363	2310.65	0.00394
			2308.72	0.00228	2308.72	0.00347	2308.72	0.00393
			2306.79	0.00228	2306.79	0.00336	2306.79	0.00393
			2304.86	0.00227	2304.86	0.00322	2304.86	0.00392
			2302.93	0.00227	2302.93	0.00309	2302.93	0.00391
			2301.01	0.00227	2301.01	0.00293	2301.01	0.0039
			2299.08	0.00226	2299.08	0.00263	2299.08	0.00389
			2297.15	0.00226	2297.15	0.00228	2297.15	0.00389
			2295.22	0.00226	2295.22	0.00207	2295.22	0.00388
			2293.29	0.00225	2293.29	0.00203	2293.29	0.00387
			2291.36	0.00225	2291.36	0.00197	2291.36	0.00386
			2289.43	0.00225	2289.43	0.00183	2289.43	0.00385
			2287.5	0.00224	2287.5	0.00171	2287.5	0.00384
			2285.58	0.00211	2285.58	0.00164	2285.58	0.00365
			2283.65	0.00205	2283.65	0.00155	2283.65	0.0035
			2281.72	0.00209	2281.72	0.00141	2281.72	0.00344
			2279.79	0.00214	2279.79	0.00126	2279.79	0.00338
			2277.86	0.00216	2277.86	0.00126	2277.86	0.00326
			2275.93	0.00209	2275.93	0.00148	2275.93	0.00307
			2274	0.00198	2274	0.00167	2274	0.00293
			2272.07	0.00201	2272.07	0.00166	2272.07	0.00293
			2270.15	0.00211	2270.15	0.00159	2270.15	0.00303
			2268.22	0.00218	2268.22	0.00151	2268.22	0.00309
			2266.29	0.00221	2266.29	0.00146	2266.29	0.00313
			2264.36	0.00225	2264.36	0.00147	2264.36	0.00324
			2262.43	0.00234	2262.43	0.00156	2262.43	0.00332
			2260.5	0.0024	2260.5	0.0016	2260.5	0.0032
			2258.57	0.00229	2258.57	0.00147	2258.57	0.00291
			2256.64	0.00207	2256.64	0.00133	2256.64	0.00258
			2254.72	0.00191	2254.72	0.00137	2254.72	0.00239
			2252.79	0.00182	2252.79	0.00152	2252.79	0.00234
			2250.86	0.00171	2250.86	0.00159	2250.86	0.00228
			2248.93	0.00171	2248.93	0.00159	2248.93	0.00224
			2247	0.0019	2247	0.00149	2247	0.00236
			2245.07	0.00202	2245.07	0.00131	2245.07	0.00255
			2243.14	0.00205	2243.14	0.00129	2243.14	0.00264
			2241.21	0.00209	2241.21	0.00153	2241.21	0.00252
			2239.29	0.00205	2239.29	0.00178	2239.29	0.00223
			2237.36	0.00189	2237.36	0.00179	2237.36	0.00203
			2235.43	0.00182	2235.43	0.0016	2235.43	0.00201
			2233.5	0.00186	2233.5	0.00141	2233.5	0.00207
			2231.57	0.00181	2231.57	0.00137	2231.57	0.00213
			2229.64	0.0017	2229.64	0.00142	2229.64	0.00218
			2227.71	0.00177	2227.71	0.00143	2227.71	0.00214
			2225.78	0.00192	2225.78	0.0014	2225.78	0.00196
			2223.86	0.00189	2223.86	0.00138	2223.86	0.00167
			2221.93	0.00179	2221.93	0.00139	2221.93	0.00145
			2220	0.00177	2220	0.00145	2220	0.00145
			2218.07	0.00179	2218.07	0.00151	2218.07	0.00173
			2216.14	0.00181	2216.14	0.00153	2216.14	0.00209
			2214.21	0.00193	2214.21	0.00159	2214.21	0.00223
			2212.28	0.00207	2212.28	0.00172	2212.28	0.00209
			2210.35	0.00214	2210.35	0.00192	2210.35	0.00194
			2208.43	0.00221	2208.43	0.00213	2208.43	0.00186
			2206.5	0.00219	2206.5	0.0021	2206.5	0.00172
			2204.57	0.00209	2204.57	0.0018	2204.57	0.0016
			2202.64	0.00204	2202.64	0.00152	2202.64	0.00174
			2200.71	0.00197	2200.71	0.00137	2200.71	0.00194
			2198.78	0.00198	2198.78	0.00137	2198.78	0.00192
			2196.85	0.00207	2196.85	0.00153	2196.85	0.00168
			2194.92	0.00206	2194.92	0.00172	2194.92	0.00142
			2193	0.00198	2193	0.00183	2193	0.00134
			2191.07	0.00191	2191.07	0.00185	2191.07	0.00138
			2189.14	0.00193	2189.14	0.00189	2189.14	0.0015
			2187.21	0.00211	2187.21	0.00196	2187.21	0.0016
			2185.28	0.00232	2185.28	0.00186	2185.28	0.00148
			2183.35	0.00236	2183.35	0.00169	2183.35	0.00137
			2181.42	0.00216	2181.42	0.0018	2181.42	0.0015
			2179.49	0.00195	2179.49	0.00214	2179.49	0.00158
			2177.57	0.00201	2177.57	0.0023	2177.57	0.00157
			2175.64	0.00219	2175.64	0.00214	2175.64	0.00157
			2173.71	0.00226	2173.71	0.00183	2173.71	0.00167
			2171.78	0.00237	2171.78	0.00165	2171.78	0.00193
			2169.85	0.00254	2169.85	0.00178	2169.85	0.00207
			2167.92	0.00261	2167.92	0.00208	2167.92	0.00189
			2165.99	0.00252	2165.99	0.00215	2165.99	0.00157
			2164.06	0.00237	2164.06	0.00184	2164.06	0.00128
			2162.14	0.0022	2162.14	0.00164	2162.14	0.00109
			2160.21	0.00194	2160.21	0.00181	2160.21	0.00088
			2158.28	0.00165	2158.28	0.00201	2158.28	0.00061
			2156.35	0.00164	2156.35	0.00207	2156.35	0.00058
			2154.42	0.00197	2154.42	0.00196	2154.42	0.00078
			2152.49	0.00219	2152.49	0.00167	2152.49	0.00085
			2150.56	0.00198	2150.56	0.0014	2150.56	0.00071
			2148.63	0.00164	2148.63	0.00134	2148.63	0.0006
			2146.71	0.0017	2146.71	0.00146	2146.71	0.00087
			2144.78	0.00201	2144.78	0.00162	2144.78	0.00142
			2142.85	0.00195	2142.85	0.00171	2142.85	0.00166
			2140.92	0.00166	2140.92	0.00182	2140.92	0.00147
			2138.99	0.00166	2138.99	0.00189	2138.99	0.00127
			2137.06	0.0017	2137.06	0.00165	2137.06	0.00117
			2135.13	0.00152	2135.13	0.00124	2135.13	0.00113
			2133.2	0.00148	2133.2	0.00105	2133.2	0.00126
			2131.28	0.00162	2131.28	0.00108	2131.28	0.0015
			2129.35	0.00161	2129.35	0.00116	2129.35	0.00167
			2127.42	0.00155	2127.42	0.00125	2127.42	0.00178
			2125.49	0.00161	2125.49	0.00124	2125.49	0.00186
			2123.56	0.00162	2123.56	0.00114	2123.56	0.00178
			2121.63	0.00148	2121.63	0.00106	2121.63	0.00157
			2119.7	0.00136	2119.7	0.0011	2119.7	0.00146
			2117.77	0.00139	2117.77	0.00125	2117.77	0.00146
			2115.85	0.0014	2115.85	0.00136	2115.85	0.00145
			2113.92	0.00133	2113.92	0.00138	2113.92	0.00142
			2111.99	0.00129	2111.99	0.00134	2111.99	0.0014
			2110.06	0.0013	2110.06	0.00125	2110.06	0.00135
			2108.13	0.00138	2108.13	0.00128	2108.13	0.00142
			2106.2	0.00153	2106.2	0.00141	2106.2	0.0017
			2104.27	0.00152	2104.27	0.00136	2104.27	0.00187
			2102.34	0.00126	2102.34	0.00113	2102.34	0.00169
			2100.42	0.00109	2100.42	0.001	2100.42	0.00148
			2098.49	0.0012	2098.49	0.00104	2098.49	0.00152
			2096.56	0.00142	2096.56	0.00113	2096.56	0.00164
			2094.63	0.0015	2094.63	0.00122	2094.63	0.00165
			2092.7	0.00145	2092.7	0.00131	2092.7	0.00157
			2090.77	0.00146	2090.77	0.00142	2090.77	0.00158
			2088.84	0.0016	2088.84	0.00151	2088.84	0.00163
			2086.91	0.00171	2086.91	0.00145	2086.91	0.00162
			2084.99	0.00163	2084.99	0.00129	2084.99	0.00161
			2083.06	0.0015	2083.06	0.00118	2083.06	0.00169
			2081.13	0.0015	2081.13	0.00114	2081.13	0.00181
			2079.2	0.00159	2079.2	0.00118	2079.2	0.00178
			2077.27	0.00163	2077.27	0.00131	2077.27	0.00156
			2075.34	0.00158	2075.34	0.00148	2075.34	0.00141
			2073.41	0.00148	2073.41	0.00159	2073.41	0.00141
			2071.48	0.00144	2071.48	0.00164	2071.48	0.00142
			2069.56	0.00155	2069.56	0.00161	2069.56	0.00144
			2067.63	0.00168	2067.63	0.00137	2067.63	0.00145
			2065.7	0.00163	2065.7	0.00108	2065.7	0.00132
			2063.77	0.00144	2063.77	0.00111	2063.77	0.00112
			2061.84	0.00138	2061.84	0.00127	2061.84	0.00101
			2059.91	0.00156	2059.91	0.00123	2059.91	0.00113
			2057.98	0.00175	2057.98	0.00109	2057.98	0.00145
			2056.05	0.00172	2056.05	0.00105	2056.05	0.0017
			2054.13	0.00165	2054.13	0.00117	2054.13	0.00172
			2052.2	0.00177	2052.2	0.00136	2052.2	0.0016
			2050.27	0.00196	2050.27	0.00144	2050.27	0.00152
			2048.34	0.00196	2048.34	0.0014	2048.34	0.00146
			2046.41	0.00173	2046.41	0.00145	2046.41	0.00124
			2044.48	0.00158	2044.48	0.00161	2044.48	0.00105
			2042.55	0.00176	2042.55	0.00174	2042.55	0.00104
			2040.62	0.00198	2040.62	0.00182	2040.62	0.00092
			2038.7	0.00205	2038.7	0.00179	2038.7	0.00078
			2036.77	0.0022	2036.77	0.00159	2036.77	0.00087
			2034.84	0.00235	2034.84	0.00151	2034.84	0.00094
			2032.91	0.0022	2032.91	0.00177	2032.91	0.00066
			2030.98	0.0018	2030.98	0.0021	2030.98	0.00033
			2029.05	0.00148	2029.05	0.00226	2029.05	0.00034
			2027.12	0.00155	2027.12	0.0023	2027.12	0.0006
			2025.19	0.00194	2025.19	0.00218	2025.19	0.00089
			2023.27	0.00236	2023.27	0.0019	2023.27	0.00105
			2021.34	0.00269	2021.34	0.00168	2021.34	0.00114
			2019.41	0.00285	2019.41	0.00152	2019.41	0.0013
			2017.48	0.00261	2017.48	0.00118	2017.48	0.00127
			2015.55	0.00219	2015.55	0.00093	2015.55	0.00099
			2013.62	0.00209	2013.62	0.00117	2013.62	0.00077
			2011.69	0.00206	2011.69	0.0015	2011.69	0.00061
			2009.76	0.00182	2009.76	0.00156	2009.76	0.00044
			2007.84	0.00177	2007.84	0.00157	2007.84	0.00046
			2005.91	0.00202	2005.91	0.0017	2005.91	0.00076
			2003.98	0.00202	2003.98	0.00184	2003.98	0.00106
			2002.05	0.00183	2002.05	0.00182	2002.05	0.00124
			2000.12	0.00187	2000.12	0.00172	2000.12	0.00137
			1998.19	0.00206	1998.19	0.0017	1998.19	0.00134
			1996.26	0.00205	1996.26	0.00163	1996.26	0.00119
			1994.33	0.00176	1994.33	0.00128	1994.33	0.00103
			1992.41	0.00145	1992.41	0.00082	1992.41	0.00086
			1990.48	0.00135	1990.48	0.00072	1990.48	0.00076
			1988.55	0.00146	1988.55	0.00102	1988.55	0.00077
			1986.62	0.00167	1986.62	0.00134	1986.62	0.00088
			1984.69	0.00188	1984.69	0.00143	1984.69	0.00091
			1982.76	0.00207	1982.76	0.00136	1982.76	0.00076
			1980.83	0.0023	1980.83	0.00139	1980.83	0.00069
			1978.9	0.00235	1978.9	0.00153	1978.9	0.00071
			1976.98	0.00204	1976.98	0.00162	1976.98	0.0006
			1975.05	0.00157	1975.05	0.00154	1975.05	0.00033
			1973.12	0.00125	1973.12	0.00143	1973.12	8e-05
			1971.19	0.00125	1971.19	0.00131	1971.19	0
			1969.26	0.00143	1969.26	0.00105	1969.26	7e-05
			1967.33	0.0015	1967.33	0.00091	1967.33	0.00013
			1965.4	0.00151	1965.4	0.00111	1965.4	0.0001
			1963.47	0.00156	1963.47	0.00127	1963.47	8e-05
			1961.55	0.00149	1961.55	0.00124	1961.55	4e-05
			1959.62	0.00135	1959.62	0.00119	1959.62	3e-05
			1957.69	0.00128	1957.69	0.00116	1957.69	0.00021
			1955.76	0.00126	1955.76	0.00117	1955.76	0.00043
			1953.83	0.00131	1953.83	0.00126	1953.83	0.00054
			1951.9	0.00131	1951.9	0.0013	1951.9	0.00063
			1949.97	0.00121	1949.97	0.00116	1949.97	0.00076
			1948.04	0.00121	1948.04	0.00097	1948.04	0.0008
			1946.12	0.00119	1946.12	0.00078	1946.12	0.00065
			1944.19	0.00092	1944.19	0.00039	1944.19	0.00036
			1942.26	0.0008	1942.26	0.00012	1942.26	0.00033
			1940.33	0.00111	1940.33	0.00046	1940.33	0.00069
			1938.4	0.00141	1938.4	0.001	1938.4	0.00101
			1936.47	0.00146	1936.47	0.00128	1936.47	0.00112
			1934.54	0.00148	1934.54	0.00128	1934.54	0.00118
			1932.61	0.00147	1932.61	0.00119	1932.61	0.00123
			1930.68	0.00128	1930.68	0.00111	1930.68	0.00124
			1928.76	0.00108	1928.76	0.00105	1928.76	0.00119
			1926.83	0.00102	1926.83	0.00097	1926.83	0.00109
			1924.9	0.00101	1924.9	0.00063	1924.9	0.00099
			1922.97	0.00098	1922.97	0.00035	1922.97	0.00097
			1921.04	0.00098	1921.04	0.00042	1921.04	0.00093
			1919.11	0.00099	1919.11	0.00043	1919.11	0.00077
			1917.18	0.00105	1917.18	0.0005	1917.18	0.00068
			1915.25	0.00123	1915.25	0.00083	1915.25	0.00089
			1913.33	0.00137	1913.33	0.0009	1913.33	0.00119
			1911.4	0.00128	1911.4	0.00057	1911.4	0.0013
			1909.47	0.00106	1909.47	0.00032	1909.47	0.0012
			1907.54	0.00093	1907.54	0.00043	1907.54	0.00109
			1905.61	0.00104	1905.61	0.00069	1905.61	0.00123
			1903.68	0.00127	1903.68	0.00094	1903.68	0.00151
			1901.75	0.00144	1901.75	0.00112	1901.75	0.00167
			1899.82	0.00148	1899.82	0.00116	1899.82	0.00166
			1897.9	0.00144	1897.9	0.00101	1897.9	0.0016
			1895.97	0.00133	1895.97	0.00073	1895.97	0.0016
			1894.04	0.00116	1894.04	0.00058	1894.04	0.00159
			1892.11	0.00098	1892.11	0.00039	1892.11	0.00139
			1890.18	0.00087	1890.18	3e-05	1890.18	0.00114
			1888.25	0.00089	1888.25	7e-05	1888.25	0.00116
			1886.32	0.00094	1886.32	0.0005	1886.32	0.0013
			1884.39	0.0009	1884.39	0.00084	1884.39	0.00128
			1882.47	0.00084	1882.47	0.00102	1882.47	0.00121
			1880.54	0.00083	1880.54	0.00102	1880.54	0.00122
			1878.61	0.00085	1878.61	0.00093	1878.61	0.00129
			1876.68	0.00082	1876.68	0.00083	1876.68	0.00137
			1874.75	0.00077	1874.75	0.00067	1874.75	0.00139
			1872.82	0.00074	1872.82	0.00019	1872.82	0.00124
			1870.89	0.00067	1870.89	-0.00086	1870.89	0.00087
			1868.96	0.00053	1868.96	-0.00178	1868.96	0.00055
			1867.04	0.00055	1867.04	-0.00128	1867.04	0.00073
			1865.11	0.00067	1865.11	-0.00011	1865.11	0.0011
			1863.18	0.0007	1863.18	0.00056	1863.18	0.00124
			1861.25	0.0007	1861.25	0.00078	1861.25	0.00117
			1859.32	0.00074	1859.32	0.00088	1859.32	0.00107
			1857.39	0.00077	1857.39	0.00097	1857.39	0.00106
			1855.46	0.00077	1855.46	0.00099	1855.46	0.00111
			1853.53	0.00078	1853.53	0.0009	1853.53	0.00119
			1851.61	0.00078	1851.61	0.00066	1851.61	0.0012
			1849.68	0.00066	1849.68	0.00021	1849.68	0.00103
			1847.75	0.00041	1847.75	-0.00051	1847.75	0.00066
			1845.82	0.00012	1845.82	-0.00138	1845.82	0.0002
			1843.89	2e-05	1843.89	-0.00152	1843.89	0.00013
			1841.96	0.00027	1841.96	-0.00059	1841.96	0.00062
			1840.03	0.00062	1840.03	0.0002	1840.03	0.00105
			1838.1	0.00078	1838.1	0.00041	1838.1	0.00121
			1836.18	0.00077	1836.18	0.00051	1836.18	0.00122
			1834.25	0.00072	1834.25	0.0005	1834.25	0.00112
			1832.32	0.00068	1832.32	-0.00025	1832.32	0.00088
			1830.39	0.00052	1830.39	-0.0014	1830.39	0.00066
			1828.46	0.00039	1828.46	-0.00151	1828.46	0.00072
			1826.53	0.0004	1826.53	-0.00092	1826.53	0.0009
			1824.6	0.00051	1824.6	-0.00042	1824.6	0.00107
			1822.67	0.0007	1822.67	0.00018	1822.67	0.00133
			1820.75	0.00088	1820.75	0.00067	1820.75	0.00157
			1818.82	0.00092	1818.82	0.00082	1818.82	0.00162
			1816.89	0.0009	1816.89	0.00079	1816.89	0.0016
			1814.96	0.0009	1814.96	0.00059	1814.96	0.00156
			1813.03	0.00084	1813.03	5e-05	1813.03	0.00139
			1811.1	0.00072	1811.1	-0.00039	1811.1	0.00123
			1809.17	0.00069	1809.17	-0.00017	1809.17	0.00133
			1807.24	0.0008	1807.24	0.00032	1807.24	0.00158
			1805.32	0.0009	1805.32	0.00037	1805.32	0.00165
			1803.39	0.00083	1803.39	-0.00019	1803.39	0.00143
			1801.46	0.00062	1801.46	-0.00094	1801.46	0.00109
			1799.53	0.0005	1799.53	-0.00116	1799.53	0.00097
			1797.6	0.00051	1797.6	-0.001	1797.6	0.00108
			1795.67	0.00052	1795.67	-0.00124	1795.67	0.00111
			1793.74	0.00044	1793.74	-0.00202	1793.74	0.0009
			1791.81	0.00037	1791.81	-0.00213	1791.81	0.00078
			1789.89	0.00052	1789.89	-0.00093	1789.89	0.00113
			1787.96	0.0007	1787.96	6e-05	1787.96	0.00149
			1786.03	0.00074	1786.03	0.00026	1786.03	0.00153
			1784.1	0.0007	1784.1	5e-05	1784.1	0.00144
			1782.17	0.00063	1782.17	-0.00031	1782.17	0.00139
			1780.24	0.00054	1780.24	-0.00049	1780.24	0.0014
			1778.31	0.00054	1778.31	-0.00038	1778.31	0.00144
			1776.38	0.00057	1776.38	-0.00074	1776.38	0.00136
			1774.46	0.00042	1774.46	-0.00211	1774.46	0.00099
			1772.53	0.00017	1772.53	-0.00339	1772.53	0.00058
			1770.6	0.00025	1770.6	-0.00273	1770.6	0.00076
			1768.67	0.00054	1768.67	-0.00118	1768.67	0.0013
			1766.74	0.00073	1766.74	-0.00014	1766.74	0.00167
			1764.81	0.0008	1764.81	4e-05	1764.81	0.00173
			1762.88	0.00072	1762.88	-0.00049	1762.88	0.00157
			1760.95	0.00066	1760.95	-0.0008	1760.95	0.00151
			1759.03	0.00073	1759.03	-0.00063	1759.03	0.00161
			1757.1	0.00074	1757.1	-0.00034	1757.1	0.00164
			1755.17	0.0007	1755.17	-1e-05	1755.17	0.00163
			1753.24	0.00061	1753.24	-0.00043	1753.24	0.00143
			1751.31	0.00037	1751.31	-0.00195	1751.31	0.00091
			1749.38	0.00018	1749.38	-0.00303	1749.38	0.00057
			1747.45	0.00032	1747.45	-0.00246	1747.45	0.00076
			1745.52	0.00056	1745.52	-0.00147	1745.52	0.00107
			1743.6	0.00069	1743.6	-0.00091	1743.6	0.00123
			1741.67	0.00069	1741.67	-0.00082	1741.67	0.00126
			1739.74	0.00071	1739.74	-0.00081	1739.74	0.00132
			1737.81	0.00085	1737.81	-0.00091	1737.81	0.00143
			1735.88	0.00088	1735.88	-0.0019	1735.88	0.0012
			1733.95	0.00068	1733.95	-0.00323	1733.95	0.00075
			1732.02	0.00078	1732.02	-0.00252	1732.02	0.00103
			1730.09	0.00113	1730.09	-0.00085	1730.09	0.00176
			1728.17	0.00147	1728.17	0.00045	1728.17	0.00248
			1726.24	0.00179	1726.24	0.00097	1726.24	0.00305
			1724.31	0.00207	1724.31	0.00079	1724.31	0.00344
			1722.38	0.00226	1722.38	0.00033	1722.38	0.00365
			1720.45	0.00216	1720.45	-0.00084	1720.45	0.0034
			1718.52	0.00149	1718.52	-0.00344	1718.52	0.00247
			1716.59	0.00077	1716.59	-0.00509	1716.59	0.00171
			1714.66	0.00081	1714.66	-0.00328	1714.66	0.00201
			1712.74	0.00111	1712.74	-0.00113	1712.74	0.00252
			1710.81	0.00128	1710.81	-0.00026	1710.81	0.00273
			1708.88	0.00123	1708.88	-0.00067	1708.88	0.00259
			1706.95	0.00096	1706.95	-0.0019	1706.95	0.00216
			1705.02	0.00069	1705.02	-0.0028	1705.02	0.0018
			1703.09	0.00063	1703.09	-0.00315	1703.09	0.00164
			1701.16	0.00048	1701.16	-0.00421	1701.16	0.00126
			1699.23	0.00024	1699.23	-0.00563	1699.23	0.00079
			1697.31	0.00031	1697.31	-0.00538	1697.31	0.00092
			1695.38	0.00061	1695.38	-0.00324	1695.38	0.00163
			1693.45	0.00093	1693.45	-0.0012	1693.45	0.00233
			1691.52	0.00106	1691.52	-0.00074	1691.52	0.00254
			1689.59	0.001	1689.59	-0.00134	1689.59	0.00234
			1687.66	0.00091	1687.66	-0.00236	1687.66	0.00197
			1685.73	0.00074	1685.73	-0.00412	1685.73	0.00137
			1683.8	0.00057	1683.8	-0.00511	1683.8	0.0011
			1681.88	0.00082	1681.88	-0.00332	1681.88	0.00187
			1679.95	0.00116	1679.95	-0.00153	1679.95	0.00262
			1678.02	0.00135	1678.02	-0.00083	1678.02	0.00295
			1676.09	0.00132	1676.09	-0.00113	1676.09	0.00291
			1674.16	0.00117	1674.16	-0.00171	1674.16	0.00276
			1672.23	0.00108	1672.23	-0.00232	1672.23	0.00258
			1670.3	0.00096	1670.3	-0.00279	1670.3	0.0024
			1668.37	0.00109	1668.37	-0.0016	1668.37	0.00284
			1666.45	0.00145	1666.45	-7e-05	1666.45	0.00351
			1664.52	0.00164	1664.52	8e-05	1664.52	0.00371
			1662.59	0.00159	1662.59	-0.0002	1662.59	0.00371
			1660.66	0.00167	1660.66	0.00049	1660.66	0.00396
			1658.73	0.00183	1658.73	0.00098	1658.73	0.00414
			1656.8	0.00183	1656.8	9e-05	1656.8	0.00395
			1654.87	0.00144	1654.87	-0.00241	1654.87	0.0032
			1652.94	0.00089	1652.94	-0.00417	1652.94	0.00252
			1651.02	0.00101	1651.02	-0.00298	1651.02	0.00285
			1649.09	0.00113	1649.09	-0.0029	1649.09	0.0029
			1647.16	0.00111	1647.16	-0.00313	1647.16	0.00286
			1645.23	0.00146	1645.23	-0.00103	1645.23	0.00368
			1643.3	0.00191	1643.3	0.00098	1643.3	0.00451
			1641.37	0.00207	1641.37	0.00136	1641.37	0.00469
			1639.44	0.00199	1639.44	0.0003	1639.44	0.00433
			1637.51	0.00173	1637.51	-0.00179	1637.51	0.00354
			1635.59	0.00152	1635.59	-0.00244	1635.59	0.00317
			1633.66	0.00176	1633.66	-0.00026	1633.66	0.0039
			1631.73	0.00206	1631.73	0.00125	1631.73	0.0045
			1629.8	0.00212	1629.8	0.00126	1629.8	0.00452
			1627.87	0.00201	1627.87	0.00053	1627.87	0.00425
			1625.94	0.00189	1625.94	-0.00018	1625.94	0.004
			1624.01	0.00173	1624.01	-0.00067	1624.01	0.00381
			1622.08	0.00168	1622.08	-0.00035	1622.08	0.00388
			1620.16	0.00178	1620.16	2e-05	1620.16	0.004
			1618.23	0.00168	1618.23	-0.00067	1618.23	0.00372
			1616.3	0.00148	1616.3	-0.00097	1616.3	0.00349
			1614.37	0.0016	1614.37	0.00035	1614.37	0.00387
			1612.44	0.00179	1612.44	0.0013	1612.44	0.00418
			1610.51	0.00182	1610.51	0.0013	1610.51	0.00417
			1608.58	0.00181	1608.58	0.00115	1608.58	0.00412
			1606.65	0.0019	1606.65	0.00135	1606.65	0.00422
			1604.73	0.00199	1604.73	0.00154	1604.73	0.00428
			1602.8	0.00199	1602.8	0.00163	1602.8	0.00428
			1600.87	0.00203	1600.87	0.00188	1600.87	0.00436
			1598.94	0.00211	1598.94	0.0021	1598.94	0.00448
			1597.01	0.00212	1597.01	0.00199	1597.01	0.00447
			1595.08	0.00208	1595.08	0.00178	1595.08	0.00437
			1593.15	0.00206	1593.15	0.00184	1593.15	0.00435
			1591.22	0.00209	1591.22	0.00206	1591.22	0.00441
			1589.3	0.00215	1589.3	0.0023	1589.3	0.00451
			1587.37	0.00218	1587.37	0.00247	1587.37	0.00459
			1585.44	0.00218	1585.44	0.00247	1585.44	0.0046
			1583.51	0.00215	1583.51	0.00236	1583.51	0.00455
			1581.58	0.00211	1581.58	0.00209	1581.58	0.0044
			1579.65	0.00197	1579.65	0.00123	1579.65	0.00405
			1577.72	0.00164	1577.72	-0.00047	1577.72	0.00342
			1575.79	0.00141	1575.79	-0.00124	1575.79	0.00308
			1573.87	0.0016	1573.87	-0.00022	1573.87	0.0034
			1571.94	0.00173	1571.94	0	1571.94	0.00349
			1570.01	0.00155	1570.01	-0.00076	1570.01	0.00318
			1568.08	0.0014	1568.08	-0.00072	1568.08	0.00313
			1566.15	0.00144	1566.15	-0.00021	1566.15	0.00328
			1564.22	0.00147	1564.22	-0.0003	1564.22	0.00325
			1562.29	0.00141	1562.29	-0.00129	1562.29	0.00291
			1560.36	0.00094	1560.36	-0.00415	1560.36	0.00182
			1558.44	0.00024	1558.44	-0.0068	1558.44	0.00069
			1556.51	0.00049	1556.51	-0.00466	1556.51	0.00138
			1554.58	0.00093	1554.58	-0.00239	1554.58	0.00218
			1552.65	0.00117	1552.65	-0.00115	1552.65	0.00262
			1550.72	0.00128	1550.72	-0.00067	1550.72	0.00281
			1548.79	0.00139	1548.79	-0.00046	1548.79	0.00297
			1546.86	0.00144	1546.86	-0.00099	1546.86	0.00287
			1544.93	0.00121	1544.93	-0.00312	1544.93	0.00215
			1543	0.00062	1543	-0.00646	1543	0.00093
			1541.08	0	1541.08	-0.00863	1541.08	0
			1539.15	0.00032	1539.15	-0.00584	1539.15	0.00089
			1537.22	0.001	1537.22	-0.00275	1537.22	0.00213
			1535.29	0.00121	1535.29	-0.00208	1535.29	0.00244
			1533.36	0.00114	1533.36	-0.00209	1533.36	0.00235
			1531.43	0.00121	1531.43	-0.00131	1531.43	0.00255
			1529.5	0.00128	1529.5	-0.00114	1529.5	0.00264
			1527.57	0.0011	1527.57	-0.00228	1527.57	0.00229
			1525.65	0.00082	1525.65	-0.00372	1525.65	0.0018
			1523.72	0.00061	1523.72	-0.00511	1523.72	0.00133
			1521.79	0.00046	1521.79	-0.00606	1521.79	0.001
			1519.86	0.00051	1519.86	-0.00545	1519.86	0.00115
			1517.93	0.00066	1517.93	-0.00443	1517.93	0.0015
			1516	0.00091	1516	-0.00314	1516	0.00201
			1514.07	0.00121	1514.07	-0.00183	1514.07	0.00256
			1512.14	0.00132	1512.14	-0.00184	1512.14	0.00265
			1510.22	0.00111	1510.22	-0.00369	1510.22	0.00204
			1508.29	0.00059	1508.29	-0.00676	1508.29	0.00098
			1506.36	0.00048	1506.36	-0.00606	1506.36	0.00114
			1504.43	0.00118	1504.43	-0.00207	1504.43	0.00265
			1502.5	0.0017	1502.5	-0.00027	1502.5	0.00351
			1500.57	0.00187	1500.57	-0.00032	1500.57	0.00364
			1498.64	0.00178	1498.64	-0.00119	1498.64	0.00341
			1496.71	0.00178	1496.71	-0.00103	1496.71	0.00355
			1494.79	0.00213	1494.79	0.00026	1494.79	0.00418
			1492.86	0.00239	1492.86	0.00047	1492.86	0.00446
			1490.93	0.00235	1490.93	-0.0009	1490.93	0.0042
			1489	0.00236	1489	-0.00156	1489	0.00418
			1487.07	0.00288	1487.07	0.00034	1487.07	0.00513
			1485.14	0.00358	1485.14	0.00248	1485.14	0.00632
			1483.21	0.00432	1483.21	0.0037	1483.21	0.00741
			1481.28	0.00542	1481.28	0.00468	1481.28	0.00891
			1479.36	0.00765	1479.36	0.00622	1479.36	0.01192
			1477.43	0.01319	1477.43	0.0092	1477.43	0.01958
			1475.5	0.0249	1475.5	0.01527	1475.5	0.03635
			1473.57	0.03991	1473.57	0.02663	1473.57	0.05886
			1471.64	0.0468	1471.64	0.03945	1471.64	0.07015
			1469.71	0.04649	1469.71	0.04565	1469.71	0.07025
			1467.78	0.04761	1467.78	0.04694	1467.78	0.07201
			1465.85	0.05367	1465.85	0.04597	1465.85	0.08113
			1463.93	0.06261	1463.93	0.04336	1463.93	0.09513
			1462	0.06486	1462	0.03926	1462	0.09939
			1460.07	0.05821	1460.07	0.0334	1460.07	0.09001
			1458.14	0.04596	1458.14	0.02592	1458.14	0.07231
			1456.21	0.03547	1456.21	0.02172	1456.21	0.05761
			1454.28	0.03099	1454.28	0.02136	1454.28	0.0514
			1452.35	0.02804	1452.35	0.02036	1452.35	0.04698
			1450.42	0.02521	1450.42	0.01836	1450.42	0.0426
			1448.5	0.02277	1448.5	0.01629	1448.5	0.03886
			1446.57	0.02106	1446.57	0.01527	1446.57	0.03629
			1444.64	0.01999	1444.64	0.01514	1444.64	0.03474
			1442.71	0.01911	1442.71	0.01488	1442.71	0.03347
			1440.78	0.01826	1440.78	0.01404	1440.78	0.0322
			1438.85	0.01735	1438.85	0.01249	1438.85	0.03069
			1436.92	0.01608	1436.92	0.01064	1436.92	0.02866
			1434.99	0.01488	1434.99	0.00996	1434.99	0.02689
			1433.07	0.01399	1433.07	0.00975	1433.07	0.02547
			1431.14	0.01287	1431.14	0.00896	1431.14	0.02362
			1429.21	0.01157	1429.21	0.00816	1429.21	0.02158
			1427.28	0.01053	1427.28	0.00764	1427.28	0.01998
			1425.35	0.00965	1425.35	0.00676	1425.35	0.01855
			1423.42	0.00887	1423.42	0.00572	1423.42	0.01726
			1421.49	0.00829	1421.49	0.00471	1421.49	0.01629
			1419.56	0.00772	1419.56	0.00349	1419.56	0.01538
			1417.64	0.00731	1417.64	0.00344	1417.64	0.01489
			1415.71	0.00729	1415.71	0.00458	1415.71	0.01496
			1413.78	0.00733	1413.78	0.00521	1413.78	0.01495
			1411.85	0.00729	1411.85	0.00521	1411.85	0.01472
			1409.92	0.00715	1409.92	0.00511	1409.92	0.01439
			1407.99	0.00692	1407.99	0.0049	1407.99	0.01395
			1406.06	0.00659	1406.06	0.00438	1406.06	0.01338
			1404.13	0.00632	1404.13	0.00414	1404.13	0.01294
			1402.21	0.00621	1402.21	0.00408	1402.21	0.01268
			1400.28	0.00603	1400.28	0.00342	1400.28	0.01225
			1398.35	0.00571	1398.35	0.0024	1398.35	0.01167
			1396.42	0.00547	1396.42	0.00192	1396.42	0.0113
			1394.49	0.00546	1394.49	0.00247	1394.49	0.01133
			1392.56	0.00564	1392.56	0.00361	1392.56	0.01162
			1390.63	0.00581	1390.63	0.00413	1390.63	0.01182
			1388.7	0.00588	1388.7	0.00383	1388.7	0.01184
			1386.78	0.00614	1386.78	0.0039	1386.78	0.0122
			1384.85	0.00686	1384.85	0.00497	1384.85	0.01328
			1382.92	0.00807	1382.92	0.00626	1382.92	0.01503
			1380.99	0.00968	1380.99	0.00742	1380.99	0.01739
			1379.06	0.01122	1379.06	0.00829	1379.06	0.01968
			1377.13	0.01189	1377.13	0.00827	1377.13	0.02075
			1375.2	0.01157	1375.2	0.00742	1375.2	0.02044
			1373.27	0.01107	1373.27	0.00712	1373.27	0.02002
			1371.35	0.01101	1371.35	0.00762	1371.35	0.02026
			1369.42	0.0111	1369.42	0.00797	1369.42	0.02061
			1367.49	0.01102	1367.49	0.00801	1367.49	0.0206
			1365.56	0.0107	1365.56	0.00752	1365.56	0.02009
			1363.63	0.01013	1363.63	0.00642	1363.63	0.01916
			1361.7	0.00961	1361.7	0.00588	1361.7	0.01841
			1359.77	0.00943	1359.77	0.00634	1359.77	0.01823
			1357.84	0.00946	1357.84	0.00677	1357.84	0.01824
			1355.92	0.00951	1355.92	0.00687	1355.92	0.01826
			1353.99	0.00954	1353.99	0.00693	1353.99	0.01829
			1352.06	0.00948	1352.06	0.00699	1352.06	0.01825
			1350.13	0.00927	1350.13	0.00693	1350.13	0.01798
			1348.2	0.00898	1348.2	0.00686	1348.2	0.01753
			1346.27	0.00874	1346.27	0.00685	1346.27	0.01704
			1344.34	0.00853	1344.34	0.00664	1344.34	0.01657
			1342.41	0.00825	1342.41	0.00589	1342.41	0.01599
			1340.49	0.00783	1340.49	0.00478	1340.49	0.01524
			1338.56	0.00741	1338.56	0.00438	1338.56	0.01457
			1336.63	0.00714	1336.63	0.00492	1336.63	0.01417
			1334.7	0.00695	1334.7	0.00545	1334.7	0.01386
			1332.77	0.00676	1332.77	0.00555	1332.77	0.01351
			1330.84	0.00659	1330.84	0.00542	1330.84	0.01318
			1328.91	0.00649	1328.91	0.00531	1328.91	0.01293
			1326.98	0.00643	1326.98	0.00532	1326.98	0.01275
			1325.06	0.00636	1325.06	0.00538	1325.06	0.01261
			1323.13	0.0063	1323.13	0.00532	1323.13	0.01252
			1321.2	0.00629	1321.2	0.00507	1321.2	0.01245
			1319.27	0.00632	1319.27	0.00486	1319.27	0.01249
			1317.34	0.00644	1317.34	0.00495	1317.34	0.01268
			1315.41	0.0066	1315.41	0.00519	1315.41	0.01291
			1313.48	0.00673	1313.48	0.00542	1313.48	0.0131
			1311.55	0.00687	1311.55	0.00574	1311.55	0.01332
			1309.63	0.00701	1309.63	0.00606	1309.63	0.01352
			1307.7	0.00707	1307.7	0.00627	1307.7	0.01362
			1305.77	0.00709	1305.77	0.0064	1305.77	0.01369
			1303.84	0.00712	1303.84	0.0065	1303.84	0.01371
			1301.91	0.00711	1301.91	0.0066	1301.91	0.01362
			1299.98	0.00702	1299.98	0.00662	1299.98	0.01343
			1298.05	0.00692	1298.05	0.00653	1298.05	0.01322
			1296.12	0.00681	1296.12	0.0064	1296.12	0.013
			1294.2	0.00667	1294.2	0.00628	1294.2	0.01275
			1292.27	0.00654	1292.27	0.00617	1292.27	0.0125
			1290.34	0.00639	1290.34	0.00601	1290.34	0.01226
			1288.41	0.00624	1288.41	0.00588	1288.41	0.01204
			1286.48	0.00614	1286.48	0.00585	1286.48	0.01188
			1284.55	0.00607	1284.55	0.00586	1284.55	0.01175
			1282.62	0.00596	1282.62	0.0058	1282.62	0.01162
			1280.69	0.00587	1280.69	0.00573	1280.69	0.01152
			1278.77	0.00588	1278.77	0.00571	1278.77	0.01151
			1276.84	0.00592	1276.84	0.00569	1276.84	0.01152
			1274.91	0.00591	1274.91	0.00561	1274.91	0.01151
			1272.98	0.00588	1272.98	0.00549	1272.98	0.01152
			1271.05	0.00597	1271.05	0.00544	1271.05	0.01166
			1269.12	0.00619	1269.12	0.00553	1269.12	0.01195
			1267.19	0.0064	1267.19	0.00572	1267.19	0.0123
			1265.26	0.00655	1265.26	0.0059	1265.26	0.01256
			1263.34	0.00661	1263.34	0.00595	1263.34	0.01259
			1261.41	0.00654	1261.41	0.00583	1261.41	0.01238
			1259.48	0.00638	1259.48	0.00567	1259.48	0.01205
			1257.55	0.00612	1257.55	0.00556	1257.55	0.01167
			1255.62	0.00581	1255.62	0.00547	1255.62	0.01125
			1253.69	0.00553	1253.69	0.00537	1253.69	0.01086
			1251.76	0.00531	1251.76	0.0053	1251.76	0.01055
			1249.83	0.00514	1249.83	0.00527	1249.83	0.0103
			1247.91	0.00502	1247.91	0.00523	1247.91	0.01012
			1245.98	0.00493	1245.98	0.00516	1245.98	0.00999
			1244.05	0.00486	1244.05	0.00509	1244.05	0.00986
			1242.12	0.00479	1242.12	0.00508	1242.12	0.00972
			1240.19	0.00473	1240.19	0.00508	1240.19	0.00958
			1238.26	0.00468	1238.26	0.00502	1238.26	0.00944
			1236.33	0.0046	1236.33	0.00493	1236.33	0.00931
			1234.4	0.00453	1234.4	0.00489	1234.4	0.00919
			1232.48	0.00451	1232.48	0.0049	1232.48	0.00913
			1230.55	0.00449	1230.55	0.00494	1230.55	0.00908
			1228.62	0.00445	1228.62	0.00496	1228.62	0.00898
			1226.69	0.00437	1226.69	0.00495	1226.69	0.00881
			1224.76	0.00428	1224.76	0.00493	1224.76	0.00865
			1222.83	0.00421	1222.83	0.00492	1222.83	0.00855
			1220.9	0.00421	1220.9	0.0049	1220.9	0.00849
			1218.97	0.00422	1218.97	0.00484	1218.97	0.00843
			1217.05	0.00419	1217.05	0.0048	1217.05	0.00831
			1215.12	0.00415	1215.12	0.00476	1215.12	0.0082
			1213.19	0.00412	1213.19	0.00474	1213.19	0.00816
			1211.26	0.00407	1211.26	0.00474	1211.26	0.00814
			1209.33	0.00404	1209.33	0.00475	1209.33	0.00813
			1207.4	0.00403	1207.4	0.00474	1207.4	0.00813
			1205.47	0.00402	1205.47	0.00473	1205.47	0.00815
			1203.54	0.00402	1203.54	0.00473	1203.54	0.00815
			1201.62	0.004	1201.62	0.00474	1201.62	0.00812
			1199.69	0.00398	1199.69	0.00473	1199.69	0.00805
			1197.76	0.00398	1197.76	0.00472	1197.76	0.00796
			1195.83	0.00399	1195.83	0.00472	1195.83	0.00784
			1193.9	0.00395	1193.9	0.00473	1193.9	0.00768
			1191.97	0.00385	1191.97	0.00475	1191.97	0.0075
			1190.04	0.00376	1190.04	0.00476	1190.04	0.00733
			1188.11	0.00373	1188.11	0.00476	1188.11	0.0072
			1186.19	0.00372	1186.19	0.00474	1186.19	0.00713
			1184.26	0.0037	1184.26	0.00478	1184.26	0.00712
			1182.33	0.00369	1182.33	0.00487	1182.33	0.00717
			1180.4	0.00375	1180.4	0.00495	1180.4	0.00735
			1178.47	0.0039	1178.47	0.00497	1178.47	0.00766
			1176.54	0.00406	1176.54	0.00492	1176.54	0.00798
			1174.61	0.00418	1174.61	0.00487	1174.61	0.00826
			1172.68	0.00434	1172.68	0.00488	1172.68	0.00864
			1170.76	0.00459	1170.76	0.00493	1170.76	0.00919
			1168.83	0.00489	1168.83	0.00501	1168.83	0.00991
			1166.9	0.00518	1166.9	0.00506	1166.9	0.01074
			1164.97	0.00552	1164.97	0.00504	1164.97	0.01167
			1163.04	0.00593	1163.04	0.00499	1163.04	0.01265
			1161.11	0.00634	1161.11	0.00494	1161.11	0.01359
			1159.18	0.00669	1159.18	0.00494	1159.18	0.01445
			1157.25	0.00699	1157.25	0.00497	1157.25	0.01519
			1155.32	0.00726	1155.32	0.00497	1155.32	0.01581
			1153.4	0.00748	1153.4	0.00495	1153.4	0.01626
			1151.47	0.00759	1151.47	0.00494	1151.47	0.01651
			1149.54	0.00762	1149.54	0.00493	1149.54	0.0166
			1147.61	0.00764	1147.61	0.00491	1147.61	0.01658
			1145.68	0.00764	1145.68	0.00488	1145.68	0.01647
			1143.75	0.00757	1143.75	0.00483	1143.75	0.01626
			1141.82	0.00741	1141.82	0.00478	1141.82	0.01597
			1139.89	0.00728	1139.89	0.00475	1139.89	0.01574
			1137.97	0.00724	1137.97	0.00472	1137.97	0.01568
			1136.04	0.00727	1136.04	0.0047	1136.04	0.01577
			1134.11	0.00735	1134.11	0.00472	1134.11	0.01594
			1132.18	0.0075	1132.18	0.00479	1132.18	0.01619
			1130.25	0.00766	1130.25	0.00483	1130.25	0.01647
			1128.32	0.0078	1128.32	0.00482	1128.32	0.01675
			1126.39	0.00791	1126.39	0.0048	1126.39	0.01705
			1124.46	0.00801	1124.46	0.00485	1124.46	0.01737
			1122.54	0.00815	1122.54	0.00493	1122.54	0.01773
			1120.61	0.00836	1120.61	0.00501	1120.61	0.01817
			1118.68	0.00864	1118.68	0.00506	1118.68	0.0187
			1116.75	0.00891	1116.75	0.00509	1116.75	0.01924
			1114.82	0.00917	1114.82	0.00508	1114.82	0.01977
			1112.89	0.00944	1112.89	0.00502	1112.89	0.02031
			1110.96	0.00966	1110.96	0.00493	1110.96	0.02075
			1109.03	0.00978	1109.03	0.00487	1109.03	0.02098
			1107.11	0.00987	1107.11	0.00488	1107.11	0.02111
			1105.18	0.00993	1105.18	0.00495	1105.18	0.02123
			1103.25	0.00992	1103.25	0.00499	1103.25	0.02126
			1101.32	0.00986	1101.32	0.00501	1101.32	0.02118
			1099.39	0.00979	1099.39	0.00507	1099.39	0.02101
			1097.46	0.00972	1097.46	0.00511	1097.46	0.02083
			1095.53	0.0097	1095.53	0.00513	1095.53	0.02078
			1093.6	0.00976	1093.6	0.00516	1093.6	0.02096
			1091.68	0.00993	1091.68	0.0052	1091.68	0.02133
			1089.75	0.01022	1089.75	0.0052	1089.75	0.0219
			1087.82	0.01059	1087.82	0.00516	1087.82	0.02266
			1085.89	0.01093	1085.89	0.00519	1085.89	0.02351
			1083.96	0.01122	1083.96	0.00527	1083.96	0.02431
			1082.03	0.01146	1082.03	0.00532	1082.03	0.02493
			1080.1	0.01163	1080.1	0.00533	1080.1	0.02532
			1078.17	0.01162	1078.17	0.00528	1078.17	0.02537
			1076.25	0.01142	1076.25	0.00518	1076.25	0.02507
			1074.32	0.01115	1074.32	0.00508	1074.32	0.02464
			1072.39	0.01093	1072.39	0.00505	1072.39	0.0242
			1070.46	0.01071	1070.46	0.00508	1070.46	0.02372
			1068.53	0.01051	1068.53	0.00506	1068.53	0.02339
			1066.6	0.01044	1066.6	0.005	1066.6	0.02334
			1064.67	0.01053	1064.67	0.00501	1064.67	0.0235
			1062.74	0.01069	1062.74	0.00507	1062.74	0.02382
			1060.82	0.01087	1060.82	0.00506	1060.82	0.02425
			1058.89	0.01106	1058.89	0.005	1058.89	0.02463
			1056.96	0.01121	1056.96	0.00495	1056.96	0.02492
			1055.03	0.01132	1055.03	0.00493	1055.03	0.02521
			1053.1	0.01137	1053.1	0.00491	1053.1	0.02554
			1051.17	0.01141	1051.17	0.00491	1051.17	0.02582
			1049.24	0.01152	1049.24	0.0049	1049.24	0.02603
			1047.31	0.0116	1047.31	0.00489	1047.31	0.02617
			1045.39	0.01162	1045.39	0.00488	1045.39	0.02631
			1043.46	0.01164	1043.46	0.00484	1043.46	0.02644
			1041.53	0.01167	1041.53	0.00478	1041.53	0.02651
			1039.6	0.01171	1039.6	0.00476	1039.6	0.02656
			1037.67	0.01176	1037.67	0.00482	1037.67	0.02662
			1035.74	0.01174	1035.74	0.00492	1035.74	0.02666
			1033.81	0.01162	1033.81	0.00495	1033.81	0.02662
			1031.88	0.01145	1031.88	0.00495	1031.88	0.02646
			1029.96	0.01128	1029.96	0.00497	1029.96	0.02627
			1028.03	0.01115	1028.03	0.00496	1028.03	0.0261
			1026.1	0.01102	1026.1	0.00493	1026.1	0.0258
			1024.17	0.01083	1024.17	0.00495	1024.17	0.02529
			1022.24	0.01064	1022.24	0.00504	1022.24	0.0247
			1020.31	0.0105	1020.31	0.00512	1020.31	0.02417
			1018.38	0.0103	1018.38	0.0051	1018.38	0.02359
			1016.45	0.00995	1016.45	0.005	1016.45	0.02283
			1014.53	0.00951	1014.53	0.00491	1014.53	0.0219
			1012.6	0.00906	1012.6	0.00487	1012.6	0.02088
			1010.67	0.00863	1010.67	0.00482	1010.67	0.01984
			1008.74	0.00819	1008.74	0.00474	1008.74	0.01879
			1006.81	0.00775	1006.81	0.00468	1006.81	0.01779
			1004.88	0.00733	1004.88	0.00463	1004.88	0.01683
			1002.95	0.00693	1002.95	0.00459	1002.95	0.01595
			1001.02	0.00658	1001.02	0.00455	1001.02	0.01514
			999.096	0.00627	999.096	0.00455	999.096	0.01436
			997.167	0.006	997.167	0.00453	997.167	0.01366
			995.238	0.00579	995.238	0.00446	995.238	0.0131
			993.309	0.00558	993.309	0.00437	993.309	0.01255
			991.381	0.00528	991.381	0.00435	991.381	0.01186
			989.452	0.00494	989.452	0.0044	989.452	0.01104
			987.523	0.0046	987.523	0.00443	987.523	0.01007
			985.594	0.0042	985.594	0.00443	985.594	0.00888
			983.666	0.0037	983.666	0.00441	983.666	0.00756
			981.737	0.0032	981.737	0.0044	981.737	0.00627
			979.808	0.0028	979.808	0.00442	979.808	0.00513
			977.879	0.00248	977.879	0.00443	977.879	0.00419
			975.951	0.00228	975.951	0.00442	975.951	0.00346
			974.022	0.00213	974.022	0.00443	974.022	0.00292
			972.093	0.00199	972.093	0.00448	972.093	0.00259
			970.164	0.00188	970.164	0.00456	970.164	0.0024
			968.236	0.0018	968.236	0.00463	968.236	0.00228
			966.307	0.00173	966.307	0.00465	966.307	0.0022
			964.378	0.0017	964.378	0.00461	964.378	0.00214
			962.449	0.00171	962.449	0.00451	962.449	0.00205
			960.521	0.00171	960.521	0.00443	960.521	0.00198
			958.592	0.00168	958.592	0.00437	958.592	0.00189
			956.663	0.00159	956.663	0.00434	956.663	0.00177
			954.734	0.00147	954.734	0.00437	954.734	0.00168
			952.806	0.00144	952.806	0.00437	952.806	0.00172
			950.877	0.00152	950.877	0.0043	950.877	0.00183
			948.948	0.0016	948.948	0.00427	948.948	0.00196
			947.019	0.00164	947.019	0.00432	947.019	0.00209
			945.091	0.00163	945.091	0.00436	945.091	0.00217
			943.162	0.00158	943.162	0.00437	943.162	0.00217
			941.233	0.00156	941.233	0.00438	941.233	0.00219
			939.304	0.00163	939.304	0.00438	939.304	0.00227
			937.376	0.00173	937.376	0.00435	937.376	0.00237
			935.447	0.00182	935.447	0.00431	935.447	0.00252
			933.518	0.00193	933.518	0.00429	933.518	0.00277
			931.589	0.002	931.589	0.0043	931.589	0.00305
			929.661	0.00199	929.661	0.00434	929.661	0.00324
			927.732	0.00194	927.732	0.00439	927.732	0.00336
			925.803	0.0019	925.803	0.00437	925.803	0.00341
			923.874	0.00189	923.874	0.00431	923.874	0.00339
			921.945	0.00191	921.945	0.00429	921.945	0.00339
			920.017	0.00198	920.017	0.00433	920.017	0.00346
			918.088	0.00208	918.088	0.00434	918.088	0.00352
			916.159	0.00211	916.159	0.00431	916.159	0.00348
			914.23	0.00211	914.23	0.00429	914.23	0.0034
			912.302	0.00213	912.302	0.00432	912.302	0.00344
			910.373	0.00214	910.373	0.00437	910.373	0.00357
			908.444	0.00202	908.444	0.00439	908.444	0.00361
			906.515	0.00186	906.515	0.0044	906.515	0.00349
			904.587	0.00179	904.587	0.00442	904.587	0.00328
			902.658	0.00181	902.658	0.00441	902.658	0.00307
			900.729	0.00181	900.729	0.00437	900.729	0.00295
			898.8	0.00178	898.8	0.00441	898.8	0.0029
			896.872	0.00175	896.872	0.00448	896.872	0.00286
			894.943	0.00175	894.943	0.0045	894.943	0.00282
			893.014	0.00182	893.014	0.00448	893.014	0.00284
			891.085	0.00196	891.085	0.00454	891.085	0.00294
			889.157	0.00205	889.157	0.00461	889.157	0.00307
			887.228	0.00199	887.228	0.00465	887.228	0.00311
			885.299	0.00184	885.299	0.00464	885.299	0.00294
			883.37	0.00169	883.37	0.00455	883.37	0.00261
			881.442	0.00158	881.442	0.00439	881.442	0.00231
			879.513	0.00153	879.513	0.00425	879.513	0.0022
			877.584	0.0015	877.584	0.0042	877.584	0.00224
			875.655	0.00143	875.655	0.00423	875.655	0.0023
			873.727	0.00133	873.727	0.00425	873.727	0.00233
			871.798	0.00127	871.798	0.00419	871.798	0.00234
			869.869	0.00128	869.869	0.00411	869.869	0.00231
			867.94	0.00135	867.94	0.00413	867.94	0.00228
			866.012	0.00139	866.012	0.00419	866.012	0.00231
			864.083	0.00136	864.083	0.00423	864.083	0.00233
			862.154	0.00134	862.154	0.00421	862.154	0.00234
			860.225	0.00134	860.225	0.00413	860.225	0.00244
			858.297	0.00129	858.297	0.00407	858.297	0.00257
			856.368	0.00121	856.368	0.00409	856.368	0.00258
			854.439	0.00119	854.439	0.00419	854.439	0.00255
			852.51	0.00131	852.51	0.00429	852.51	0.00261
			850.582	0.00149	850.582	0.00427	850.582	0.0027
			848.653	0.0016	848.653	0.00412	848.653	0.00277
			846.724	0.00162	846.724	0.00397	846.724	0.00285
			844.795	0.00159	844.795	0.00396	844.795	0.00287
			842.866	0.00156	842.866	0.00412	842.866	0.00283
			840.938	0.00157	840.938	0.0043	840.938	0.00287
			839.009	0.0016	839.009	0.00436	839.009	0.00293
			837.08	0.00159	837.08	0.00437	837.08	0.00288
			835.151	0.00159	835.151	0.00437	835.151	0.00285
			833.223	0.00166	833.223	0.00438	833.223	0.00297
			831.294	0.00178	831.294	0.00438	831.294	0.00314
			829.365	0.00188	829.365	0.00439	829.365	0.00328
			827.436	0.00192	827.436	0.00447	827.436	0.00336
			825.508	0.00193	825.508	0.0046	825.508	0.00349
			823.579	0.00202	823.579	0.00467	823.579	0.00372
			821.65	0.00224	821.65	0.00468	821.65	0.00402
			819.721	0.00251	819.721	0.00477	819.721	0.00431
			817.793	0.00263	817.793	0.00493	817.793	0.00447
			815.864	0.00258	815.864	0.00499	815.864	0.00456
			813.935	0.00258	813.935	0.00497	813.935	0.00477
			812.006	0.00273	812.006	0.00501	812.006	0.00508
			810.078	0.00294	810.078	0.00511	810.078	0.00532
			808.149	0.00314	808.149	0.00526	808.149	0.00553
			806.22	0.00334	806.22	0.00537	806.22	0.00569
			804.291	0.00344	804.291	0.00537	804.291	0.00578
			802.363	0.00341	802.363	0.00531	802.363	0.00591
			800.434	0.00336	800.434	0.00531	800.434	0.00611
			798.505	0.00334	798.505	0.00533	798.505	0.00629
			796.576	0.00335	796.576	0.00529	796.576	0.00647
			794.648	0.00339	794.648	0.00514	794.648	0.00664
			792.719	0.00341	792.719	0.00497	792.719	0.00675
			790.79	0.00342	790.79	0.005	790.79	0.00681
			788.861	0.00343	788.861	0.00522	788.861	0.00684
			786.933	0.00351	786.933	0.00539	786.933	0.00697
			785.004	0.00361	785.004	0.00538	785.004	0.00717
			783.075	0.00375	783.075	0.00534	783.075	0.00742
			781.146	0.00398	781.146	0.00544	781.146	0.00778
			779.218	0.00423	779.218	0.00554	779.218	0.00819
			777.289	0.00436	777.289	0.00549	777.289	0.00855
			775.36	0.00439	775.36	0.00549	775.36	0.00887
			773.431	0.00439	773.431	0.00564	773.431	0.00912
			771.502	0.00435	771.502	0.00577	771.502	0.00923
			769.574	0.00435	769.574	0.00581	769.574	0.00922
			767.645	0.0044	767.645	0.00585	767.645	0.00919
			765.716	0.00437	765.716	0.00593	765.716	0.00915
			763.787	0.00428	763.787	0.00596	763.787	0.00912
			761.859	0.00425	761.859	0.00593	761.859	0.00916
			759.93	0.00437	759.93	0.00591	759.93	0.00926
			758.001	0.00449	758.001	0.00595	758.001	0.00932
			756.072	0.00447	756.072	0.00607	756.072	0.0093
			754.144	0.00441	754.144	0.00626	754.144	0.00934
			752.215	0.00447	752.215	0.0064	752.215	0.00949
			750.286	0.00464	750.286	0.00647	750.286	0.00973
			748.357	0.00488	748.357	0.00655	748.357	0.01006
			746.429	0.00514	746.429	0.00678	746.429	0.01047
			744.5	0.0055	744.5	0.00719	744.5	0.011
			742.571	0.00606	742.571	0.00766	742.571	0.01174
			740.642	0.00682	740.642	0.00808	740.642	0.01283
			738.714	0.00799	738.714	0.00846	738.714	0.01477
			736.785	0.01056	736.785	0.00908	736.785	0.01894
			734.856	0.01711	734.856	0.0106	734.856	0.02943
			732.927	0.02992	732.927	0.01384	732.927	0.05055
			730.999	0.04351	730.999	0.01859	730.999	0.07409
			729.07	0.04733	729.07	0.02317	729.07	0.08144
			727.141	0.04224	727.141	0.02672	727.141	0.07279
			725.212	0.03918	725.212	0.0308	725.212	0.06696
			723.284	0.04516	723.284	0.03719	723.284	0.07598
			721.355	0.05954	721.355	0.04532	721.355	0.09907
			719.426	0.07052	719.426	0.05105	719.426	0.11751
			717.497	0.06514	717.497	0.04964	717.497	0.10957
			715.569	0.0492	715.569	0.04167	715.569	0.08443
			713.64	0.03527	713.64	0.03207	713.64	0.06246
			711.711	0.02677	711.711	0.02472	711.711	0.04886
			709.782	0.02168	709.782	0.02004	709.782	0.0404
			707.854	0.01817	707.854	0.0169	707.854	0.03454
			705.925	0.01554	705.925	0.01464	705.925	0.03023
			703.996	0.01371	703.996	0.01308	703.996	0.02702
			702.067	0.01248	702.067	0.01201	702.067	0.0246
			700.139	0.01139	700.139	0.01108	700.139	0.02272
			698.21	0.01038	698.21	0.01021	698.21	0.02123
			696.281	0.00964	696.281	0.00966	696.281	0.02
			694.352	0.00916	694.352	0.0095	694.352	0.01903
			692.423	0.00877	692.423	0.00937	692.423	0.01832
			690.495	0.00841	690.495	0.00905	690.495	0.01771
			688.566	0.00811	688.566	0.00871	688.566	0.01721
			686.637	0.0079	686.637	0.00854	686.637	0.01697
			684.708	0.00775	684.708	0.00839	684.708	0.01686
			682.78	0.00759	682.78	0.00817	682.78	0.01675
			680.851	0.0074	680.851	0.00803	680.851	0.01664
			678.922	0.00732	678.922	0.00805	678.922	0.01657
			676.993	0.00727	676.993	0.00814	676.993	0.01642
			675.065	0.00714	675.065	0.00815	675.065	0.01608
			673.136	0.00701	673.136	0.00817	673.136	0.01579
			671.207	0.00709	671.207	0.00839	671.207	0.01594
			669.278	0.00724	669.278	0.00865	669.278	0.01637
			667.35	0.00688	667.35	0.00827	667.35	0.01604
			665.421	0.00653	665.421	0.00775	665.421	0.01531
			663.492	0.00656	663.492	0.00758	663.492	0.01502
			661.563	0.0067	661.563	0.00752	661.563	0.01495
			659.635	0.00669	659.635	0.00749	659.635	0.01492
			657.706	0.00649	657.706	0.00752	657.706	0.01485
			655.777	0.00626	655.777	0.00758	655.777	0.01469
			653.848	0.00618	653.848	0.00758	653.848	0.01458
			651.92	0.00618	651.92	0.00755	651.92	0.01461
			649.991	0.00607	649.991	0.0075	649.991	0.01463
			648.062	0.00591			648.062	0.01466
			646.133	0.00589			646.133	0.01475
			644.205	0.00592			644.205	0.01466
			642.276	0.00589			642.276	0.01437
			640.347	0.00582			640.347	0.01408
			638.418	0.00571			638.418	0.01391
			636.49	0.00558			636.49	0.01382
			634.561	0.00552			634.561	0.01378
			632.632	0.00557			632.632	0.01371
			630.703	0.00555			630.703	0.01351
			628.775	0.00544			628.775	0.01325
			626.846	0.00535			626.846	0.01307
			624.917	0.00536			624.917	0.013
			622.988	0.00534			622.988	0.01297
			621.06	0.00528			621.06	0.01303
			619.131	0.00524			619.131	0.01316
			617.202	0.00517			617.202	0.01304
			615.273	0.00503			615.273	0.01268
			613.344	0.00492			613.344	0.01236
			611.416	0.00495			611.416	0.01223
			609.487	0.00503			609.487	0.01234
			607.558	0.00507			607.558	0.01252
			605.629	0.00517			605.629	0.01253
			603.701	0.00537			603.701	0.01248
			601.772	0.00544			601.772	0.01243
			599.843	0.00527			599.843	0.01242
			597.914	0.00515			597.914	0.01264
			595.986	0.00518			595.986	0.0129
			594.057	0.00504			594.057	0.01278
			592.128	0.00473			592.128	0.01238
			590.199	0.00473			590.199	0.01223
			588.271	0.00494			588.271	0.01234
			586.342	0.00492			586.342	0.01237
			584.413	0.00478			584.413	0.01228
			582.484	0.00481			582.484	0.01219
			580.556	0.00479			580.556	0.01198
			578.627	0.00466			578.627	0.01162
			576.698	0.00479			576.698	0.01148
			574.769	0.00522			574.769	0.01177
			572.841	0.00544			572.841	0.01204
			570.912	0.0052			570.912	0.01207
			568.983	0.00489			568.983	0.01203
			567.054	0.00493			567.054	0.0121
			565.126	0.00515			565.126	0.01216
			563.197	0.00504			563.197	0.012
			561.268	0.00469			561.268	0.01188
			559.339	0.0047			559.339	0.01205
			557.411	0.00508			557.411	0.01223
			555.482	0.00531			555.482	0.01202
			553.553	0.00527			553.553	0.01144
			551.624	0.00511			551.624	0.011
			549.696	0.00496			549.696	0.011
			547.767	0.00482			547.767	0.01107
			545.838	0.00459			545.838	0.0108
			543.909	0.00442			543.909	0.01041
			541.981	0.0045			541.981	0.01033
			540.052	0.00461			540.052	0.01044
			538.123	0.00439			538.123	0.01044
			536.194	0.00405			536.194	0.01038
			534.265	0.00388			534.265	0.01048
			532.337	0.00385			532.337	0.0106
			530.408	0.00388			530.408	0.01041
			528.479	0.00386			528.479	0.00991
			526.55	0.00371			526.55	0.00946
			524.622	0.00341			524.622	0.00919
			522.693	0.00312			522.693	0.00897
			520.764	0.00302			520.764	0.00883
			518.835	0.00313			518.835	0.00882
			516.907	0.00333			516.907	0.00878
			514.978	0.0035			514.978	0.00877
			513.049	0.00357			513.049	0.00888
			511.12	0.00347			511.12	0.0089
			509.192	0.00334			509.192	0.00871
			507.263	0.00355			507.263	0.00851
			505.334	0.00372			505.334	0.00829
			503.405	0.00324			503.405	0.00777
			501.477	0.00261			501.477	0.00727
			499.548	0.0026			499.548	0.00749
			497.619	0.00297			497.619	0.00822
			495.69	0.00306			495.69	0.00848
			493.762	0.00269			493.762	0.00799
			491.833	0.0023			491.833	0.00752
			489.904	0.00235			489.904	0.00764
			487.975	0.00259			487.975	0.0079
			486.047	0.00249			486.047	0.00787
			484.118	0.00217			484.118	0.00783
			482.189	0.00219			482.189	0.00799
			480.26	0.00249			480.26	0.00804
			478.332	0.00264			478.332	0.00779
			476.403	0.00237			476.403	0.00723
			474.474	0.00194			474.474	0.00659
			472.545	0.00185			472.545	0.00637
			470.617	0.00189			470.617	0.00669
			468.688	0.0017			468.688	0.00686
			466.759	0.00151			466.759	0.00676
			464.83	0.00154			464.83	0.00678
			462.901	0.00181			462.901	0.00686
			460.973	0.00214			460.973	0.0068
			459.044	0.00203			459.044	0.00658
			457.115	0.00149			457.115	0.00636
			455.186	0.00123			455.186	0.00621
			453.258	0.00139			453.258	0.00577
			451.329	0.0017			451.329	0.00558
			449.4	0.00188			449.4	0.00635
			447.471	0.00156			447.471	0.007
			445.543	0.00093			445.543	0.00655
			443.614	0.00079			443.614	0.00581
			441.685	0.00111			441.685	0.00567
			439.756	0.00125			439.756	0.00602
			437.828	0.00129			437.828	0.00614
			435.899	0.00125			435.899	0.00555
			433.97	0.00099			433.97	0.00473
			432.041	0.0009			432.041	0.00444
			430.113	0.00104			430.113	0.00476
			428.184	0.00125			428.184	0.00521
			426.255	0.00147			426.255	0.00524
			424.326	0.00149			424.326	0.00502
			422.398	0.00119			422.398	0.00505
			420.469	0.0004			420.469	0.00479
			418.54	0			418.54	0.00357
			416.611	0.00093			416.611	0.00255
			414.683	0.00164			414.683	0.00207
			412.754	0.00123			412.754	0.002
			410.825	0.00036			410.825	0.00263
			408.896	0			408.896	0.00337
			406.968	9e-05			406.968	0.00342
			405.039	0.00059			405.039	0.00272
			403.11	0.00135			403.11	0.0019
			401.181	0.00145			401.181	0.00125
			399.253	0			399.253	0

## Sheet: Figure 3d
			Wavelength (nm)	Absorbance (a.u.)
				Pristine LDPE	LDPE powder
			800	0.24681	0.15867
			799	0.24865	0.15375
			798	0.24731	0.15148
			797	0.24943	0.15312
			796	0.24799	0.1535
			795	0.24972	0.1527
			794	0.24957	0.15222
			793	0.24761	0.15373
			792	0.24916	0.1541
			791	0.24982	0.15208
			790	0.24838	0.15291
			789	0.24873	0.15362
			788	0.25068	0.1535
			787	0.24944	0.15303
			786	0.25068	0.15232
			785	0.24714	0.1528
			784	0.24916	0.1538
			783	0.24986	0.15208
			782	0.24999	0.15255
			781	0.24931	0.1531
			780	0.2489	0.15426
			779	0.24805	0.15342
			778	0.24923	0.15295
			777	0.2499	0.15324
			776	0.24951	0.15282
			775	0.25107	0.15298
			774	0.24948	0.15252
			773	0.24966	0.15406
			772	0.2495	0.15246
			771	0.25056	0.15348
			770	0.25024	0.154
			769	0.24891	0.15375
			768	0.25076	0.15428
			767	0.25003	0.15512
			766	0.25088	0.15615
			765	0.24951	0.15475
			764	0.24964	0.15523
			763	0.2493	0.15557
			762	0.25067	0.15485
			761	0.2496	0.15605
			760	0.25099	0.1554
			759	0.25066	0.15418
			758	0.24969	0.15467
			757	0.24945	0.15483
			756	0.24987	0.15552
			755	0.2499	0.15463
			754	0.25096	0.15408
			753	0.2511	0.15479
			752	0.24944	0.15379
			751	0.25083	0.15391
			750	0.2501	0.15406
			749	0.25066	0.15415
			748	0.25021	0.1542
			747	0.24942	0.15375
			746	0.25124	0.15382
			745	0.24918	0.15422
			744	0.24887	0.15357
			743	0.24943	0.15352
			742	0.2511	0.15261
			741	0.24932	0.15301
			740	0.2498	0.15347
			739	0.25005	0.15379
			738	0.2502	0.15343
			737	0.2491	0.15385
			736	0.24981	0.15386
			735	0.24911	0.15367
			734	0.24979	0.15309
			733	0.24981	0.15393
			732	0.24969	0.15308
			731	0.25045	0.15423
			730	0.24909	0.15321
			729	0.24988	0.15325
			728	0.25051	0.15318
			727	0.24915	0.1535
			726	0.24939	0.15375
			725	0.24977	0.154
			724	0.24949	0.15328
			723	0.24965	0.15361
			722	0.25066	0.15375
			721	0.25095	0.15363
			720	0.25037	0.15319
			719	0.25099	0.15329
			718	0.25051	0.15343
			717	0.2504	0.15356
			716	0.25066	0.15345
			715	0.2506	0.15338
			714	0.25007	0.15315
			713	0.25073	0.15357
			712	0.25117	0.15377
			711	0.25107	0.15352
			710	0.25062	0.15374
			709	0.25069	0.15347
			708	0.25066	0.15343
			707	0.25038	0.15355
			706	0.25115	0.15342
			705	0.25243	0.15299
			704	0.25159	0.15363
			703	0.25129	0.15396
			702	0.25133	0.15357
			701	0.25102	0.15316
			700	0.25099	0.15383
			699	0.25163	0.15351
			698	0.25242	0.15355
			697	0.2522	0.15365
			696	0.25187	0.15379
			695	0.25177	0.15355
			694	0.25233	0.15406
			693	0.2514	0.15389
			692	0.25188	0.15367
			691	0.25187	0.15413
			690	0.25136	0.15377
			689	0.25133	0.15386
			688	0.251	0.15324
			687	0.25137	0.15382
			686	0.252	0.15346
			685	0.25233	0.15341
			684	0.25171	0.15372
			683	0.25222	0.15323
			682	0.25206	0.15368
			681	0.25229	0.15406
			680	0.25257	0.15354
			679	0.25246	0.15361
			678	0.25232	0.15361
			677	0.25244	0.15355
			676	0.25253	0.15373
			675	0.25278	0.15344
			674	0.25294	0.15367
			673	0.25273	0.15367
			672	0.25215	0.15377
			671	0.25292	0.15361
			670	0.25281	0.15342
			669	0.25303	0.1541
			668	0.25265	0.15364
			667	0.25324	0.15376
			666	0.25372	0.15369
			665	0.25298	0.15334
			664	0.25373	0.1538
			663	0.25248	0.15364
			662	0.25313	0.15366
			661	0.2531	0.15393
			660	0.25306	0.15366
			659	0.25337	0.15389
			658	0.25383	0.15385
			657	0.25355	0.1536
			656	0.25344	0.15375
			655	0.2539	0.15401
			654	0.25358	0.15385
			653	0.25409	0.15362
			652	0.25414	0.15386
			651	0.25398	0.15412
			650	0.25464	0.15377
			649	0.25382	0.15383
			648	0.25369	0.15393
			647	0.25413	0.15377
			646	0.25435	0.15385
			645	0.25485	0.15385
			644	0.25456	0.15405
			643	0.25485	0.15396
			642	0.2545	0.15385
			641	0.2549	0.15368
			640	0.25467	0.15431
			639	0.25533	0.15365
			638	0.2546	0.15375
			637	0.2549	0.1538
			636	0.25437	0.15385
			635	0.25484	0.15402
			634	0.25531	0.15402
			633	0.25469	0.15382
			632	0.25484	0.15369
			631	0.25508	0.15333
			630	0.25539	0.154
			629	0.25518	0.15378
			628	0.25522	0.15387
			627	0.25578	0.15386
			626	0.25511	0.15378
			625	0.25527	0.15392
			624	0.25517	0.15382
			623	0.25575	0.15354
			622	0.25536	0.15408
			621	0.25594	0.1534
			620	0.25592	0.15416
			619	0.25584	0.15366
			618	0.25618	0.15416
			617	0.25616	0.15374
			616	0.25634	0.15363
			615	0.2555	0.15425
			614	0.25635	0.15396
			613	0.25689	0.15372
			612	0.25631	0.15399
			611	0.25617	0.15366
			610	0.25665	0.15371
			609	0.25699	0.15387
			608	0.25658	0.15376
			607	0.2564	0.15373
			606	0.25697	0.15377
			605	0.25683	0.15406
			604	0.25642	0.15361
			603	0.25674	0.15385
			602	0.25721	0.15383
			601	0.25758	0.15384
			600	0.25697	0.15424
			599	0.25714	0.15404
			598	0.25687	0.15379
			597	0.25737	0.15381
			596	0.25791	0.15382
			595	0.2577	0.15399
			594	0.25735	0.15403
			593	0.25761	0.15373
			592	0.25758	0.15376
			591	0.25772	0.15415
			590	0.25853	0.15401
			589	0.25781	0.15423
			588	0.25835	0.154
			587	0.25807	0.15403
			586	0.25826	0.15404
			585	0.25837	0.15413
			584	0.25832	0.15393
			583	0.25817	0.15389
			582	0.25861	0.15421
			581	0.25843	0.15385
			580	0.25834	0.15387
			579	0.259	0.15388
			578	0.2591	0.15398
			577	0.25907	0.15377
			576	0.25934	0.15385
			575	0.25916	0.15405
			574	0.25987	0.15426
			573	0.25925	0.15395
			572	0.25937	0.15424
			571	0.25957	0.15423
			570	0.2598	0.15399
			569	0.25929	0.15418
			568	0.25917	0.15412
			567	0.25979	0.15404
			566	0.26057	0.15389
			565	0.25961	0.15423
			564	0.25989	0.15405
			563	0.25974	0.15406
			562	0.26019	0.15394
			561	0.26071	0.15402
			560	0.26112	0.15394
			559	0.26004	0.15436
			558	0.25994	0.1538
			557	0.26024	0.15395
			556	0.26067	0.15434
			555	0.26158	0.15416
			554	0.26051	0.15393
			553	0.26092	0.15413
			552	0.26056	0.15453
			551	0.26088	0.1542
			550	0.26103	0.15429
			549	0.26183	0.15403
			548	0.26098	0.15416
			547	0.26181	0.15427
			546	0.26092	0.15394
			545	0.26101	0.15456
			544	0.26153	0.15422
			543	0.26134	0.15453
			542	0.26183	0.15422
			541	0.26155	0.15402
			540	0.26177	0.15452
			539	0.26154	0.15424
			538	0.26226	0.15382
			537	0.26231	0.15399
			536	0.26203	0.1547
			535	0.26231	0.15423
			534	0.26247	0.15434
			533	0.2619	0.15422
			532	0.26235	0.15435
			531	0.26283	0.15444
			530	0.26194	0.15448
			529	0.26239	0.15408
			528	0.2631	0.15463
			527	0.26224	0.15429
			526	0.26211	0.1544
			525	0.26197	0.15466
			524	0.26256	0.15462
			523	0.26309	0.15441
			522	0.26323	0.15431
			521	0.26365	0.15463
			520	0.26376	0.15457
			519	0.26314	0.15447
			518	0.26335	0.15421
			517	0.26306	0.15463
			516	0.26313	0.15451
			515	0.26363	0.15454
			514	0.26344	0.15443
			513	0.26384	0.15439
			512	0.26353	0.15451
			511	0.26385	0.1545
			510	0.26409	0.15454
			509	0.2636	0.15429
			508	0.26424	0.15443
			507	0.26428	0.15487
			506	0.2645	0.15484
			505	0.26424	0.15464
			504	0.26445	0.15459
			503	0.26476	0.15476
			502	0.265	0.15493
			501	0.26499	0.1547
			500	0.26478	0.15443
			499	0.26497	0.15499
			498	0.26585	0.15483
			497	0.2657	0.1545
			496	0.26499	0.15493
			495	0.2653	0.15467
			494	0.26614	0.15488
			493	0.26644	0.15513
			492	0.26595	0.15467
			491	0.26656	0.15467
			490	0.26673	0.15515
			489	0.26744	0.15475
			488	0.26695	0.15454
			487	0.26725	0.15485
			486	0.26654	0.15459
			485	0.2679	0.15453
			484	0.26686	0.15514
			483	0.26818	0.15461
			482	0.26753	0.15514
			481	0.26841	0.15523
			480	0.26705	0.1551
			479	0.26757	0.15458
			478	0.26801	0.15502
			477	0.26871	0.15474
			476	0.26841	0.15484
			475	0.26778	0.15492
			474	0.26905	0.15472
			473	0.26854	0.15494
			472	0.26904	0.155
			471	0.27001	0.15483
			470	0.26912	0.15532
			469	0.26935	0.15533
			468	0.26901	0.15485
			467	0.26939	0.15536
			466	0.27064	0.15482
			465	0.2702	0.15486
			464	0.27053	0.15491
			463	0.27068	0.15499
			462	0.27107	0.1552
			461	0.27075	0.15502
			460	0.2708	0.15549
			459	0.27098	0.15518
			458	0.27172	0.15489
			457	0.27137	0.15523
			456	0.27211	0.15502
			455	0.27217	0.15514
			454	0.27279	0.15568
			453	0.27277	0.15543
			452	0.27307	0.15503
			451	0.27397	0.15531
			450	0.27386	0.15503
			449	0.27413	0.15485
			448	0.2741	0.1555
			447	0.27444	0.15513
			446	0.27417	0.15512
			445	0.2741	0.1553
			444	0.27489	0.15489
			443	0.27607	0.15555
			442	0.27575	0.15567
			441	0.27635	0.15552
			440	0.27542	0.15497
			439	0.27715	0.15564
			438	0.27718	0.15547
			437	0.27646	0.15523
			436	0.27714	0.15567
			435	0.2772	0.15579
			434	0.27683	0.15632
			433	0.27752	0.15534
			432	0.27764	0.15558
			431	0.27826	0.15567
			430	0.27966	0.15597
			429	0.27903	0.15583
			428	0.27936	0.15556
			427	0.2801	0.15528
			426	0.27976	0.15586
			425	0.28044	0.15604
			424	0.28071	0.15595
			423	0.28135	0.15573
			422	0.28026	0.15557
			421	0.28225	0.1556
			420	0.28272	0.15595
			419	0.28152	0.1559
			418	0.2838	0.15611
			417	0.28287	0.15613
			416	0.2837	0.15555
			415	0.283	0.15554
			414	0.28466	0.15553
			413	0.28526	0.15554
			412	0.28456	0.15592
			411	0.28371	0.15527
			410	0.28523	0.15606
			409	0.28523	0.15465
			408	0.2848	0.15572
			407	0.28509	0.1555
			406	0.286	0.15527
			405	0.28646	0.15597
			404	0.28618	0.15593
			403	0.2878	0.15593
			402	0.28863	0.15586
			401	0.28748	0.15591
			400	0.29001	0.15512
			399	0.28855	0.15554
			398	0.28958	0.15559
			397	0.29007	0.15561
			396	0.28968	0.15518
			395	0.2901	0.15531
			394	0.29075	0.15481
			393	0.29086	0.15533
			392	0.28877	0.15452
			391	0.29237	0.15537
			390	0.2927	0.15522
			389	0.29117	0.15537
			388	0.29451	0.15506
			387	0.2933	0.15573
			386	0.2947	0.1553
			385	0.29604	0.1568
			384	0.29504	0.15589
			383	0.29699	0.15493
			382	0.29368	0.15606
			381	0.29747	0.1555
			380	0.29671	0.15529
			379	0.29706	0.15656
			378	0.30037	0.15647
			377	0.30054	0.15526
			376	0.30031	0.15612
			375	0.30152	0.15558
			374	0.30438	0.15445
			373	0.30192	0.15524
			372	0.30486	0.15627
			371	0.30524	0.1563
			370	0.3021	0.15548
			369	0.30517	0.156
			368	0.30457	0.15648
			367	0.30749	0.15678
			366	0.30852	0.15567
			365	0.31005	0.15686
			364	0.30904	0.1559
			363	0.31198	0.15647
			362	0.31467	0.15878
			361	0.31617	0.15602
			360	0.31308	0.15694
			359	0.31886	0.15783
			358	0.3162	0.15758
			357	0.31591	0.15889
			356	0.31934	0.15851
			355	0.31889	0.15847
			354	0.31841	0.15995
			353	0.32259	0.15982
			352	0.32218	0.1593
			351	0.32564	0.15944
			350	0.32641	0.15855
			349	0.32733	0.16016
			348	0.32736	0.15939
			347	0.32566	0.16166
			346	0.33671	0.16278
			345	0.33247	0.16179
			344	0.33043	0.1616
			343	0.33515	0.16433
			342	0.33191	0.16415
			341	0.34396	0.16581
			340	0.34603	0.1668
			339	0.34465	0.16679
			338	0.34717	0.1631
			337	0.35682	0.16771
			336	0.34928	0.16824
			335	0.3585	0.17204
			334	0.36435	0.17466
			333	0.37126	0.1771
			332	0.36843	0.1773
			331	0.37628	0.18128
			330	0.38275	0.18697
			329	0.37995	0.1911
			328	0.38987	0.19233
			327	0.39668	0.19573
			326	0.39711	0.204
			325	0.40358	0.20193
			324	0.41416	0.20415
			323	0.40839	0.20665
			322	0.41067	0.21029
			321	0.42091	0.21249
			320	0.42509	0.21585
			319	0.4378	0.21814
			318	0.43632	0.22344
			317	0.44158	0.22744
			316	0.44358	0.23031
			315	0.45434	0.23637
			314	0.45814	0.23585
			313	0.45428	0.23852
			312	0.46249	0.24466
			311	0.4669	0.2467
			310	0.47134	0.25029
			309	0.47624	0.25156
			308	0.47436	0.25494
			307	0.48695	0.25394
			306	0.48314	0.26259
			305	0.49265	0.26048
			304	0.49921	0.26266
			303	0.50104	0.26999
			302	0.50553	0.26927
			301	0.50832	0.27517
			300	0.50458	0.27786
			299	0.50578	0.27868
			298	0.51656	0.28075
			297	0.51769	0.28084
			296	0.52087	0.28689
			295	0.52187	0.28486
			294	0.53692	0.28808
			293	0.53873	0.29006
			292	0.53199	0.2954
			291	0.54227	0.29875
			290	0.55572	0.31005
			289	0.56319	0.31729
			288	0.56926	0.3314
			287	0.58479	0.34141
			286	0.59669	0.35899
			285	0.6115	0.37151
			284	0.61261	0.37484
			283	0.61454	0.37672
			282	0.62393	0.37934
			281	0.62895	0.37703
			280	0.62103	0.37532
			279	0.63061	0.37486
			278	0.62767	0.37283
			277	0.63258	0.37256
			276	0.63488	0.36986
			275	0.63385	0.37135
			274	0.63704	0.36765
			273	0.63256	0.36395
			272	0.63438	0.35688
			271	0.63518	0.35171
			270	0.63301	0.34573
			269	0.62749	0.34037
			268	0.6251	0.33645
			267	0.63322	0.33056
			266	0.62475	0.3231
			265	0.62416	0.32185
			264	0.61701	0.31515
			263	0.61518	0.30634
			262	0.61517	0.30143
			261	0.61602	0.29691
			260	0.60907	0.2933
			259	0.60985	0.28575
			258	0.60498	0.28242
			257	0.59344	0.27861
			256	0.59202	0.2765
			255	0.58037	0.27339
			254	0.57707	0.26813
			253	0.57154	0.26472
			252	0.56001	0.26319
			251	0.54664	0.26165
			250	0.53999	0.25874
			249	0.52632	0.25508
			248	0.50998	0.25535
			247	0.49474	0.25723
			246	0.47733	0.25987
			245	0.47201	0.26194
			244	0.44965	0.26413
			243	0.44163	0.27468
			242	0.43218	0.27781
			241	0.42147	0.28815
			240	0.41508	0.30236
			239	0.40868	0.32096
			238	0.41001	0.34141
			237	0.40042	0.36237
			236	0.4087	0.38186
			235	0.40391	0.40047
			234	0.3958	0.42194
			233	0.4114	0.42639
			232	0.41931	0.43531
			231	0.40722	0.44072
			230	0.4089	0.44478
			229	0.41367	0.45014
			228	0.43731	0.45911
			227	0.4593	0.46359
			226	0.47587	0.47106
			225	0.49785	0.47614
			224	0.52954	0.48983
			223	0.54708	0.49801
			222	0.58448	0.50886
			221	0.57486	0.5183
			220	0.61612	0.55465
			219	0.61316	0.57222
			218	0.63115	0.59307
			217	0.66972	0.63229
			216	0.66366	0.65502
			215	0.67867	0.68921
			214	0.69327	0.72779
			213	0.75399	0.76099
			212	0.74546	0.79243
			211	0.72499	0.8338
			210	0.64294	0.86744
			209	0.64366	0.88975
			208	0.51947	0.91695
			207	0.55699	0.90789
			206	0.43659	0.94267
			205	0.39762	0.89253
			204	0.45926	0.88749
			203	0.54153	0.92566
			202	0.31845	0.87685
			201	0.22152	0.91442
			200	0.34739	0.89397
			--	--	--
			--	--	--
			--	--	--
			--	--	--
			--	--	--
			--	--	--
			--	--	--
			--	--	--
			--	--	--
			--	--	--
			--	--	--
			--	--	--
			--	--	--
			--	--	--
			--	--	--
			--	--	--
			--	--	--
			--	--	--
			--	--	--
			--	--	--
			--	--	--
			--	--	--
			--	--	--
			--	--	--
			--	--	--
			--	--	--
			--	--	--
			--	--	--
			--	--	--
			--	--	--
			--	--	--
			--	--	--
			--	--	--
			--	--	--
			--	--	--
			--	--	--
			--	--	--
			--	--	--
			--	--	--
			--	--	--
			--	--	--
			--	--	--
			--	--	--
			--	--	--
			--	--	--
			--	--	--
			--	--	--
			--	--	--
			--	--	--
			--	--	--
			--	--	--
			--	--	--
			--	--	--
			--	--	--
			--	--	--
			--	--	--
			--	--	--
			--	--	--
			--	--	--
			--	--	--
			--	--	--
			--	--	--
			--	--	--
			--	--	--
			--	--	--
			--	--	--
			--	--	--
			--	--	--
			--	--	--
			--	--	--
			--	--	--
			--	--	--
			--	--	--
			--	--	--
			--	--	--
			--	--	--
			--	--	--
			--	--	--
			--	--	--
			--	--	--
			--	--	--
			--	--	--
			--	--	--
			--	--	--
			--	--	--
			--	--	--
			--	--	--
			--	--	--
			--	--	--
			--	--	--
			--	--	--
			--	--	--
			--	--	--
			--	--	--
			--	--	--
			--	--	--
			--	--	--
			--	--	--
			--	--	--
			--	--	--
			--	--	--
			--	--	--
			--	--	--
			--	--	--
			--	--	--
			--	--	--
			--	--	--
			--	--	--
			--	--	--
			--	--	--
			--	--	--
			--	--	--
			--	--	--
			--	--	--
			--	--	--
			--	--	--
			--	--	--
			--	--	--
			--	--	--
			--	--	--
			--	--	--
			--	--	--
			--	--	--
			--	--	--
			--	--	--
			--	--	--
			--	--	--
			--	--	--
			--	--	--
			--	--	--
			--	--	--
			--	--	--
			--	--	--
			--	--	--
			--	--	--
			--	--	--
			--	--	--
			--	--	--
			--	--	--
			--	--	--
			--	--	--
			--	--	--
			--	--	--
			--	--	--
			--	--	--
			--	--	--
			--	--	--
			--	--	--
			--	--	--
			--	--	--
			--	--	--
			--	--	--
			--	--	--
			--	--	--
			--	--	--
			--	--	--
			--	--	--
			--	--	--
			--	--	--
			--	--	--
			--	--	--
			--	--	--
			--	--	--
			--	--	--
			--	--	--
			--	--	--
			--	--	--
			--	--	--
			--	--	--
			--	--	--
			--	--	--
			--	--	--
			--	--	--
			--	--	--
			--	--	--
			--	--	--
			--	--	--
			--	--	--
			--	--	--
			--	--	--
			--	--	--
			--	--	--
			--	--	--
			--	--	--
			--	--	--
			--	--	--
			--	--	--
			--	--	--
			--	--	--
			--	--	--
			--	--	--
			--	--	--
			--	--	--
			--	--	--
			--	--	--
			--	--	--
			--	--	--
			--	--	--
			--	--	--
			--	--	--
			--	--	--
			--	--	--
			--	--	--
			--	--	--
			--	--	--
			--	--	--
			--	--	--
			--	--	--
			--	--	--
			--	--	--
			--	--	--
			--	--	--
			--	--	--
			--	--	--
			--	--	--
			--	--	--
			--	--	--
			--	--	--
			--	--	--
			--	--	--
			--	--	--
			--	--	--
			--	--	--
			--	--	--
			--	--	--
			--	--	--
			--	--	--
			--	--	--
			--	--	--
			--	--	--
			--	--	--
			--	--	--
			--	--	--
			--	--	--
			--	--	--
			--	--	--
			--	--	--
			--	--	--
			--	--	--
			--	--	--
			--	--	--
			--	--	--
			--	--	--
			--	--	--
			--	--	--
			--	--	--
			--	--	--
			--	--	--
			--	--	--
			--	--	--
			--	--	--
			--	--	--
			--	--	--
			--	--	--
			--	--	--
			--	--	--
			--	--	--
			--	--	--
			--	--	--
			--	--	--
			--	--	--
			--	--	--
			--	--	--
			--	--	--
			--	--	--
			--	--	--
			--	--	--
			--	--	--
			--	--	--
			--	--	--
			--	--	--
			--	--	--
			--	--	--
			--	--	--
			--	--	--
			--	--	--
			--	--	--
			--	--	--
			--	--	--
			--	--	--
			--	--	--
			--	--	--
			--	--	--
			--	--	--
			--	--	--
			--	--	--
			--	--	--
			--	--	--
			--	--	--
			--	--	--
			--	--	--
			--	--	--
			--	--	--
			--	--	--
			--	--	--
			--	--	--
			--	--	--
			--	--	--
			--	--	--
			--	--	--
			--	--	--
			--	--	--
			--	--	--
			--	--	--
			--	--	--
			--	--	--
			--	--	--
			--	--	--
			--	--	--
			--	--	--
			--	--	--
			--	--	--
			--	--	--
			--	--	--
			--	--	--
			--	--	--
			--	--	--
			--	--	--
			--	--	--
			--	--	--
			--	--	--
			--	--	--
			--	--	--
			--	--	--
			--	--	--
			--	--	--
			--	--	--
			--	--	--
			--	--	--
			--	--	--
			--	--	--
			--	--	--
			--	--	--
			--	--	--
			--	--	--
			--	--	--
			--	--	--
			--	--	--
			--	--	--
			--	--	--
			--	--	--
			--	--	--
			--	--	--
			--	--	--
			--	--	--
			--	--	--
			--	--	--
			--	--	--
			--	--	--
			--	--	--
			--	--	--
			--	--	--
			--	--	--
			--	--	--
			--	--	--
			--	--	--
			--	--	--
			--	--	--
			--	--	--
			--	--	--
			--	--	--
			--	--	--
			--	--	--
			--	--	--
			--	--	--
			--	--	--
			--	--	--
			--	--	--
			--	--	--
			--	--	--
			--	--	--
			--	--	--
			--	--	--
			--	--	--
			--	--	--
			--	--	--
			--	--	--
			--	--	--
			--	--	--
			--	--	--
			--	--	--
			--	--	--
			--	--	--
			--	--	--
			--	--	--
			--	--	--
			--	--	--
			--	--	--
			--	--	--
			--	--	--
			--	--	--
			--	--	--
			--	--	--
			--	--	--
			--	--	--
			--	--	--
			--	--	--
			--	--	--
			--	--	--
			--	--	--
			--	--	--
			--	--	--
			--	--	--
			--	--	--
			--	--	--
			--	--	--
			--	--	--
			--	--	--
			--	--	--
			--	--	--
			--	--	--
			--	--	--
			--	--	--
			--	--	--
			--	--	--
			--	--	--
			--	--	--
			--	--	--
			--	--	--
			--	--	--
			--	--	--
			--	--	--
			--	--	--
			--	--	--
			--	--	--
			--	--	--
			--	--	--
			--	--	--
			--	--	--
			--	--	--
			--	--	--
			--	--	--
			--	--	--
			--	--	--
			--	--	--
			--	--	--
			--	--	--
			--	--	--
			--	--	--
			--	--	--
			--	--	--
			--	--	--
			--	--	--
			--	--	--
			--	--	--
			--	--	--
			--	--	--
			--	--	--
			--	--	--
			--	--	--
			--	--	--
			--	--	--
			--	--	--
			--	--	--
			--	--	--
			--	--	--
			--	--	--
			--	--	--
			--	--	--
			--	--	--
			--	--	--
			--	--	--
			--	--	--
			--	--	--
			--	--	--
			--	--	--
			--	--	--
			--	--	--
			--	--	--
			--	--	--
			--	--	--
			--	--	--
			--	--	--
			--	--	--
			--	--	--
			--	--	--
			--	--	--
			--	--	--
			--	--	--
			--	--	--
			--	--	--
			--	--	--
			--	--	--
			--	--	--
			--	--	--
			--	--	--
			--	--	--
			--	--	--
			--	--	--
			--	--	--
			--	--	--
			--	--	--
			--	--	--
			--	--	--
			--	--	--
			--	--	--
			--	--	--
			--	--	--
			--	--	--
			--	--	--
			--	--	--
			--	--	--
			--	--	--
			--	--	--
			--	--	--
			--	--	--
			--	--	--
			--	--	--
			--	--	--
			--	--	--
			--	--	--
			--	--	--
			--	--	--
			--	--	--
			--	--	--
			--	--	--
			--	--	--
			--	--	--
			--	--	--
			--	--	--
			--	--	--
			--	--	--
			--	--	--
			--	--	--
			--	--	--
			--	--	--
			--	--	--
			--	--	--
			--	--	--
			--	--	--
			--	--	--
			--	--	--
			--	--	--
			--	--	--
			--	--	--
			--	--	--
			--	--	--
			--	--	--
			--	--	--
			--	--	--
			--	--	--
			--	--	--
			--	--	--
			--	--	--
			--	--	--
			--	--	--
			--	--	--
			--	--	--
			--	--	--
			--	--	--
			--	--	--
			--	--	--
			--	--	--
			--	--	--
			--	--	--
			--	--	--
			--	--	--
			--	--	--
			--	--	--
			--	--	--
			--	--	--
			--	--	--
			--	--	--
			--	--	--
			--	--	--
			--	--	--
			--	--	--
			--	--	--
			--	--	--
			--	--	--
			--	--	--
			--	--	--
			--	--	--
			--	--	--
			--	--	--
			--	--	--
			--	--	--
			--	--	--
			--	--	--
			--	--	--
			--	--	--
			--	--	--
			--	--	--
			--	--	--
			--	--	--
			--	--	--
			--	--	--
			--	--	--
			--	--	--
			--	--	--
			--	--	--
			--	--	--
			--	--	--
			--	--	--
			--	--	--
			--	--	--
			--	--	--
			--	--	--
			--	--	--
			--	--	--
			--	--	--
			--	--	--
			--	--	--
			--	--	--
			--	--	--
			--	--	--
			--	--	--
			--	--	--
			--	--	--
			--	--	--
			--	--	--
			--	--	--
			--	--	--
			--	--	--
			--	--	--
			--	--	--
			--	--	--
			--	--	--
			--	--	--
			--	--	--
			--	--	--
			--	--	--
			--	--	--
			--	--	--
			--	--	--
			--	--	--
			--	--	--
			--	--	--
			--	--	--
			--	--	--
			--	--	--
			--	--	--
			--	--	--
			--	--	--
			--	--	--
			--	--	--
			--	--	--
			--	--	--
			--	--	--
			--	--	--
			--	--	--
			--	--	--
			--	--	--
			--	--	--
			--	--	--
			--	--	--
			--	--	--
			--	--	--
			--	--	--
			--	--	--
			--	--	--
			--	--	--
			--	--	--
			--	--	--
			--	--	--
			--	--	--
			--	--	--
			--	--	--
			--	--	--
			--	--	--
			--	--	--
			--	--	--
			--	--	--
			--	--	--
			--	--	--
			--	--	--
			--	--	--
			--	--	--
			--	--	--
			--	--	--
			--	--	--
			--	--	--
			--	--	--
			--	--	--
			--	--	--
			--	--	--
			--	--	--
			--	--	--
			--	--	--
			--	--	--
			--	--	--
			--	--	--
			--	--	--
			--	--	--
			--	--	--
			--	--	--
			--	--	--
			--	--	--
			--	--	--
			--	--	--
			--	--	--
			--	--	--
			--	--	--
			--	--	--
			--	--	--
			--	--	--
			--	--	--
			--	--	--
			--	--	--
			--	--	--
			--	--	--
			--	--	--
			--	--	--
			--	--	--
			--	--	--
			--	--	--
			--	--	--
			--	--	--
			--	--	--
			--	--	--
			--	--	--
			--	--	--
			--	--	--
			--	--	--
			--	--	--
			--	--	--
			--	--	--
			--	--	--
			--	--	--
			--	--	--
			--	--	--
			--	--	--
			--	--	--
			--	--	--
			--	--	--
			--	--	--
			--	--	--
			--	--	--
			--	--	--
			--	--	--
			--	--	--
			--	--	--
			--	--	--
			--	--	--
			--	--	--
			--	--	--
			--	--	--
			--	--	--
			--	--	--
			--	--	--
			--	--	--
			--	--	--
			--	--	--
			--	--	--
			--	--	--
			--	--	--
			--	--	--
			--	--	--
			--	--	--
			--	--	--
			--	--	--
			--	--	--
			--	--	--
			--	--	--
			--	--	--
			--	--	--
			--	--	--
			--	--	--
			--	--	--
			--	--	--
			--	--	--
			--	--	--
			--	--	--
			--	--	--
			--	--	--
			--	--	--
			--	--	--
			--	--	--
			--	--	--
			--	--	--
			--	--	--
			--	--	--
			--	--	--
			--	--	--
			--	--	--
			--	--	--
			--	--	--
			--	--	--
			--	--	--
			--	--	--
			--	--	--
			--	--	--
			--	--	--
			--	--	--
			--	--	--
			--	--	--
			--	--	--
			--	--	--
			--	--	--
			--	--	--
			--	--	--
			--	--	--
			--	--	--
			--	--	--
			--	--	--
			--	--	--
			--	--	--
			--	--	--
			--	--	--
			--	--	--
			--	--	--
			--	--	--
			--	--	--
			--	--	--
			--	--	--
			--	--	--
			--	--	--
			--	--	--
			--	--	--
			--	--	--
			--	--	--
			--	--	--
			--	--	--
			--	--	--
			--	--	--
			--	--	--
			--	--	--
			--	--	--
			--	--	--
			--	--	--
			--	--	--
			--	--	--
			--	--	--
			--	--	--
			--	--	--
			--	--	--
			--	--	--
			--	--	--
			--	--	--
			--	--	--
			--	--	--
			--	--	--
			--	--	--
			--	--	--
			--	--	--
			--	--	--
			--	--	--
			--	--	--
			--	--	--
			--	--	--
			--	--	--
			--	--	--
			--	--	--
			--	--	--
			--	--	--
			--	--	--
			--	--	--
			--	--	--
			--	--	--
			--	--	--
			--	--	--
			--	--	--
			--	--	--
			--	--	--
			--	--	--
			--	--	--
			--	--	--
			--	--	--
			--	--	--
			--	--	--
			--	--	--
			--	--	--
			--	--	--
			--	--	--
			--	--	--
			--	--	--
			--	--	--
			--	--	--
			--	--	--
			--	--	--
			--	--	--
			--	--	--
			--	--	--
			--	--	--
			--	--	--
			--	--	--
			--	--	--
			--	--	--
			--	--	--
			--	--	--
			--	--	--
			--	--	--
			--	--	--
			--	--	--
			--	--	--
			--	--	--
			--	--	--
			--	--	--
			--	--	--
			--	--	--
			--	--	--
			--	--	--
			--	--	--
			--	--	--
			--	--	--
			--	--	--
			--	--	--
			--	--	--
			--	--	--
			--	--	--
			--	--	--
			--	--	--
			--	--	--
			--	--	--
			--	--	--
			--	--	--
			--	--	--
			--	--	--
			--	--	--
			--	--	--
			--	--	--
			--	--	--
			--	--	--
			--	--	--
			--	--	--
			--	--	--
			--	--	--
			--	--	--
			--	--	--
			--	--	--
			--	--	--
			--	--	--
			--	--	--
			--	--	--
			--	--	--
			--	--	--
			--	--	--
			--	--	--
			--	--	--
			--	--	--
			--	--	--
			--	--	--
			--	--	--
			--	--	--
			--	--	--
			--	--	--
			--	--	--
			--	--	--
			--	--	--
			--	--	--
			--	--	--
			--	--	--
			--	--	--
			--	--	--
			--	--	--
			--	--	--
			--	--	--
			--	--	--
			--	--	--
			--	--	--
			--	--	--
			--	--	--
			--	--	--
			--	--	--
			--	--	--
			--	--	--
			--	--	--
			--	--	--
			--	--	--
			--	--	--
			--	--	--
			--	--	--
			--	--	--
			--	--	--
			--	--	--
			--	--	--
			--	--	--
			--	--	--
			--	--	--
			--	--	--
			--	--	--
			--	--	--
			--	--	--
			--	--	--
			--	--	--
			--	--	--
			--	--	--
			--	--	--
			--	--	--
			--	--	--
			--	--	--
			--	--	--
			--	--	--
			--	--	--
			--	--	--
			--	--	--
			--	--	--
			--	--	--
			--	--	--
			--	--	--
			--	--	--
			--	--	--
			--	--	--
			--	--	--
			--	--	--
			--	--	--
			--	--	--
			--	--	--
			--	--	--
			--	--	--
			--	--	--
			--	--	--
			--	--	--
			--	--	--
			--	--	--
			--	--	--
			--	--	--
			--	--	--
			--	--	--
			--	--	--
			--	--	--
			--	--	--
			--	--	--
			--	--	--
			--	--	--
			--	--	--
			--	--	--
			--	--	--
			--	--	--
			--	--	--
			--	--	--
			--	--	--
			--	--	--
			--	--	--
			--	--	--
			--	--	--
			--	--	--
			--	--	--
			--	--	--
			--	--	--
			--	--	--
			--	--	--
			--	--	--
			--	--	--
			--	--	--
			--	--	--
			--	--	--
			--	--	--
			--	--	--
			--	--	--
			--	--	--
			--	--	--
			--	--	--
			--	--	--
			--	--	--
			--	--	--
			--	--	--
			--	--	--
			--	--	--
			--	--	--
			--	--	--
			--	--	--
			--	--	--
			--	--	--
			--	--	--
			--	--	--
			--	--	--
			--	--	--
			--	--	--
			--	--	--
			--	--	--
			--	--	--
			--	--	--
			--	--	--
			--	--	--
			--	--	--
			--	--	--
			--	--	--
			--	--	--
			--	--	--
			--	--	--
			--	--	--
			--	--	--
			--	--	--
			--	--	--
			--	--	--
			--	--	--
			--	--	--
			--	--	--
			--	--	--
			--	--	--
			--	--	--
			--	--	--
			--	--	--
			--	--	--
			--	--	--
			--	--	--
			--	--	--
			--	--	--
			--	--	--
			--	--	--
			--	--	--
			--	--	--
			--	--	--
			--	--	--
			--	--	--
			--	--	--
			--	--	--
			--	--	--
			--	--	--
			--	--	--
			--	--	--
			--	--	--
			--	--	--
			--	--	--
			--	--	--
			--	--	--
			--	--	--
			--	--	--
			--	--	--
			--	--	--
			--	--	--
			--	--	--
			--	--	--
			--	--	--
			--	--	--
			--	--	--
			--	--	--
			--	--	--
			--	--	--
			--	--	--
			--	--	--
			--	--	--
			--	--	--
			--	--	--
			--	--	--
			--	--	--
			--	--	--
			--	--	--
			--	--	--
			--	--	--
			--	--	--
			--	--	--
			--	--	--
			--	--	--
			--	--	--
			--	--	--
			--	--	--
			--	--	--
			--	--	--
			--	--	--
			--	--	--
			--	--	--
			--	--	--
			--	--	--
			--	--	--
			--	--	--
			--	--	--
			--	--	--
			--	--	--
			--	--	--
			--	--	--
			--	--	--
			--	--	--
			--	--	--
			--	--	--
			--	--	--
			--	--	--
			--	--	--
			--	--	--
			--	--	--
			--	--	--
			--	--	--
			--	--	--
			--	--	--
			--	--	--
			--	--	--
			--	--	--
			--	--	--
			--	--	--
			--	--	--
			--	--	--
			--	--	--
			--	--	--
			--	--	--
			--	--	--
			--	--	--
			--	--	--
			--	--	--
			--	--	--
			--	--	--
			--	--	--
			--	--	--
			--	--	--
			--	--	--
			--	--	--
			--	--	--
			--	--	--
			--	--	--
			--	--	--
			--	--	--
			--	--	--
			--	--	--
			--	--	--
			--	--	--
			--	--	--
			--	--	--
			--	--	--
			--	--	--
			--	--	--
			--	--	--
			--	--	--
			--	--	--
			--	--	--
			--	--	--
			--	--	--
			--	--	--
			--	--	--
			--	--	--
			--	--	--
			--	--	--
			--	--	--
			--	--	--
			--	--	--
			--	--	--
			--	--	--
			--	--	--
			--	--	--
			--	--	--
			--	--	--
			--	--	--
			--	--	--
			--	--	--
			--	--	--
			--	--	--
			--	--	--
			--	--	--
			--	--	--
			--	--	--
			--	--	--
			--	--	--
			--	--	--
			--	--	--
			--	--	--
			--	--	--
			--	--	--
			--	--	--
			--	--	--
			--	--	--
			--	--	--
			--	--	--
			--	--	--
			--	--	--
			--	--	--
			--	--	--
			--	--	--
			--	--	--
			--	--	--
			--	--	--
			--	--	--
			--	--	--
			--	--	--
			--	--	--
			--	--	--
			--	--	--
			--	--	--
			--	--	--
			--	--	--
			--	--	--
			--	--	--
			--	--	--
			--	--	--
			--	--	--
			--	--	--
			--	--	--
			--	--	--
			--	--	--
			--	--	--
			--	--	--
			--	--	--
			--	--	--
			--	--	--
			--	--	--
			--	--	--
			--	--	--
			--	--	--
			--	--	--
			--	--	--
			--	--	--
			--	--	--
			--	--	--
			--	--	--
			--	--	--
			--	--	--
			--	--	--
			--	--	--
			--	--	--
			--	--	--
			--	--	--
			--	--	--
			--	--	--
			--	--	--
			--	--	--
			--	--	--
			--	--	--
			--	--	--
			--	--	--
			--	--	--
			--	--	--
			--	--	--
			--	--	--
			--	--	--
			--	--	--
			--	--	--
			--	--	--
			--	--	--
			--	--	--
			--	--	--
			--	--	--
			--	--	--
			--	--	--
			--	--	--
			--	--	--
			--	--	--
			--	--	--
			--	--	--
			--	--	--
			--	--	--
			--	--	--
			--	--	--
			--	--	--
			--	--	--
			--	--	--
			--	--	--
			--	--	--
			--	--	--
			--	--	--
			--	--	--
			--	--	--
			--	--	--
			--	--	--
			--	--	--
			--	--	--
			--	--	--
			--	--	--
			--	--	--
			--	--	--
			--	--	--
			--	--	--
			--	--	--
			--	--	--
			--	--	--
			--	--	--
			--	--	--
			--	--	--
			--	--	--
			--	--	--
			--	--	--
			--	--	--
			--	--	--
			--	--	--
			--	--	--
			--	--	--
			--	--	--
			--	--	--
			--	--	--
			--	--	--
			--	--	--
			--	--	--
			--	--	--
			--	--	--
			--	--	--
			--	--	--
			--	--	--
			--	--	--
			--	--	--
			--	--	--
			--	--	--
			--	--	--
			--	--	--
			--	--	--
			--	--	--
			--	--	--
			--	--	--
			--	--	--
			--	--	--
			--	--	--
			--	--	--
			--	--	--
			--	--	--
			--	--	--
			--	--	--
			--	--	--
			--	--	--
			--	--	--
			--	--	--
			--	--	--
			--	--	--
			--	--	--
			--	--	--
			--	--	--
			--	--	--
			--	--	--
			--	--	--
			--	--	--
			--	--	--
			--	--	--
[truncated: 440 more rows]

## Sheet: Figure 3e
			Thermal (300 °C) + UV		Thermal (300 °C)
			Molecular weight (Da)	dw/dlogM	Molecular weight (Da)	dw/dlogM
			387394	0	2612317	0
			380842	0.000284248	2567170	0.000519626
			374401	0.000785235	2522803	0.00156
			368069	0.000722701	2479202	0.00177
			361844	0.00239	2436356	0.00136
			355724	0.00426	2394250	0.00153
			349708	0.00437	2352871	0.00194
			343793	0.00762	2312208	0.0022
			337979	0.00841	2272247	0.00239
			332262	0.00776	2232977	0.00257
			326643	0.00752	2194386	0.00291
			321118	0.01141	2156461	0.0036
			315687	0.01548	2119192	0.00362
			310348	0.01674	2082568	0.00396
			305099	0.01662	2046576	0.00469
			299939	0.01256	2011206	0.00406
			294866	0.00986	1976447	0.00381
			289879	0.0101	1942289	0.00405
			284977	0.00666	1908722	0.00571
			280157	0.00375	1875734	0.00761
			275419	0.00579	1843317	0.00873
			270761	0.00783	1811460	0.00815
			266181	0.00942	1780154	0.00786
			261679	0.01248	1749388	0.00884
			257254	0.01289	1719154	0.00965
			252903	0.01252	1689443	0.00944
			248625	0.01409	1660246	0.00971
			244420	0.01442	1631552	0.01001
			240286	0.01524	1603355	0.01018
			236223	0.01366	1575645	0.01037
			232227	0.01616	1548414	0.0111
			228300	0.01798	1521654	0.01253
			224438	0.01785	1495356	0.01284
			220643	0.01896	1469513	0.01279
			216911	0.02206	1444116	0.01319
			213242	0.02395	1419158	0.01432
			209636	0.02449	1394631	0.016
			206090	0.02317	1370529	0.01815
			202605	0.02307	1346843	0.01915
			199178	0.02533	1323566	0.02003
			195809	0.02676	1300691	0.02079
			192498	0.0296	1278212	0.02114
			189242	0.03075	1256122	0.0213
			186041	0.02978	1234413	0.02174
			182895	0.03292	1213079	0.02291
			179801	0.03587	1192114	0.02331
			176761	0.03906	1171511	0.02346
			173771	0.04197	1151265	0.02333
			170832	0.04232	1131368	0.02304
			167943	0.0434	1111815	0.02353
			165102	0.04796	1092600	0.02472
			162310	0.05178	1073718	0.02609
			159565	0.05464	1055161	0.02688
			156866	0.05651	1036925	0.02791
			154213	0.06182	1019005	0.02863
			151605	0.06618	1001394	0.02868
			149041	0.06755	984087	0.02883
			146520	0.06922	967080	0.02893
			144042	0.07019	950366	0.02854
			141606	0.06844	933942	0.02887
			139211	0.07033	917801	0.03009
			136856	0.07419	901939	0.02905
			134542	0.0766	886351	0.03094
			132266	0.07719	871033	0.03335
			130029	0.07871	855979	0.03479
			127830	0.08174	841186	0.03605
			125668	0.08452	826648	0.03673
			123543	0.08508	812362	0.03762
			121453	0.08706	798322	0.03811
			119399	0.08823	784525	0.03821
			117380	0.09368	770966	0.03896
			115394	0.09829	757642	0.03931
			113443	0.10051	744548	0.03834
			111524	0.10153	731681	0.03817
			109638	0.10348	719036	0.03991
			107784	0.10639	706609	0.04222
			105961	0.11042	694397	0.04328
			104169	0.11363	682396	0.0447
			102407	0.11741	670602	0.04589
			100675	0.11825	659013	0.04743
			98972	0.11954	647623	0.04888
			97298	0.125	636431	0.04979
			95653	0.1335	625432	0.05006
			94035	0.13927	614623	0.05032
			92444	0.14057	604001	0.05149
			90881	0.14057	593562	0.05383
			89344	0.14413	583304	0.05585
			87833	0.1479	573223	0.0571
			86347	0.15202	563316	0.05849
			84887	0.15684	553581	0.06007
			83451	0.16068	544013	0.0615
			82040	0.1643	534612	0.06439
			80652	0.17063	525372	0.06792
			79288	0.17601	516292	0.07033
			77947	0.17785	507370	0.07329
			76629	0.18039	498601	0.07594
			75333	0.18683	489984	0.07803
			74059	0.1911	481516	0.08063
			72806	0.19609	473194	0.08269
			71575	0.20008	465016	0.08553
			70364	0.20533	456979	0.0897
			69174	0.20988	449082	0.09376
			68004	0.21431	441320	0.09805
			66854	0.22293	433693	0.10163
			65723	0.2292	426198	0.10377
			64612	0.23265	418832	0.10622
			63519	0.24063	411594	0.10962
			62445	0.247	404481	0.11278
			61389	0.24776	397490	0.11586
			60350	0.24822	390620	0.11961
			59330	0.25444	383870	0.12389
			58326	0.26166	377235	0.12761
			57340	0.26877	370716	0.13131
			56370	0.27251	364309	0.13672
			55417	0.27855	358013	0.14105
			54479	0.28237	351825	0.14336
			53558	0.28771	345745	0.14528
			52652	0.29237	339770	0.14877
			51762	0.29673	333898	0.15252
			50886	0.30182	328127	0.15642
			50025	0.30709	322456	0.16056
			49179	0.31186	316883	0.16556
			48348	0.31835	311407	0.16996
			47530	0.32539	306025	0.17478
			46726	0.33233	300736	0.17833
			45936	0.33628	295539	0.18162
			45159	0.33918	290431	0.18514
			44395	0.34151	285412	0.18926
			43644	0.34691	280479	0.19396
			42906	0.35014	275632	0.19819
			42180	0.35506	270868	0.20264
			41467	0.36269	266187	0.20816
			40766	0.36937	261586	0.21331
			40076	0.37225	257066	0.21867
			39398	0.37657	252623	0.22433
			38732	0.38097	248257	0.23037
			38077	0.38577	243966	0.23582
			37433	0.3914	239750	0.24189
			36800	0.40005	235607	0.24791
			36177	0.40502	231535	0.25367
			35566	0.41276	227533	0.25968
			34964	0.42056	223601	0.26675
			34373	0.42638	219736	0.27523
			33791	0.42898	215939	0.28229
			33220	0.43431	212207	0.28713
			32658	0.43744	208539	0.29375
			32106	0.44392	204935	0.30021
			31563	0.45153	201394	0.30759
			31029	0.45884	197913	0.31362
			30504	0.46424	194493	0.32061
			29988	0.47048	191131	0.32808
			29481	0.47822	187828	0.33507
			28982	0.48733	184582	0.34119
			28492	0.49394	181392	0.34723
			28010	0.50098	178257	0.35383
			27536	0.51137	175176	0.36022
			27071	0.52405	172149	0.36586
			26613	0.53342	169174	0.37369
			26163	0.54107	166250	0.38163
			25720	0.54766	163377	0.38919
			25285	0.54966	160553	0.39526
			24858	0.55588	157778	0.40161
			24437	0.56854	155051	0.40753
			24024	0.57879	152372	0.41376
			23618	0.58675	149738	0.4202
			23218	0.59469	147151	0.42726
			22825	0.60069	144607	0.43461
			22439	0.60848	142108	0.44112
			22060	0.61758	139652	0.44672
			21687	0.62179	137239	0.45368
			21320	0.62626	134867	0.45927
			20959	0.63088	132536	0.46651
			20605	0.63493	130246	0.4762
			20256	0.64456	127995	0.48326
			19914	0.65509	125782	0.48811
			19577	0.66097	123609	0.49313
			19246	0.66665	121472	0.49843
			18920	0.67387	119373	0.50373
			18600	0.68493	117310	0.50884
			18286	0.69485	115283	0.51435
			17976	0.69945	113290	0.52058
			17672	0.70394	111332	0.52657
			17374	0.7083	109408	0.53217
			17080	0.71457	107517	0.53808
			16791	0.7245	105659	0.54347
			16507	0.73063	103833	0.54816
			16228	0.73571	102039	0.55303
			15953	0.73866	100275	0.55785
			15683	0.74269	98542	0.56361
			15418	0.74638	96839	0.56858
			15157	0.75058	95165	0.57564
			14901	0.75336	93521	0.58257
			14649	0.75696	91904	0.58793
			14401	0.76037	90316	0.5924
			14158	0.76583	88755	0.59605
			13918	0.76746	87221	0.60034
			13683	0.76737	85714	0.6054
			13451	0.76827	84232	0.61022
			13224	0.77132	82777	0.61509
			13000	0.77659	81346	0.61909
			12780	0.78199	79940	0.62193
			12564	0.78182	78559	0.62581
			12352	0.77803	77201	0.62948
			12143	0.7755	75867	0.63428
			11937	0.7781	74556	0.6384
			11735	0.77969	73267	0.64257
			11537	0.77648	72001	0.64561
			11342	0.7739	70756	0.64827
			11150	0.77356	69534	0.65044
			10961	0.77176	68332	0.65323
			10776	0.77125	67151	0.65649
			10594	0.77303	65990	0.65984
			10415	0.77457	64850	0.66257
			10238	0.77017	63729	0.66668
			10065	0.76473	62628	0.66901
			9895	0.75964	61545	0.66975
			9728	0.75568	60482	0.6711
			9563	0.75178	59436	0.67309
			9401	0.74773	58409	0.67387
			9242	0.74322	57400	0.67426
			9086	0.7385	56408	0.67455
			8932	0.73508	55433	0.67656
			8781	0.73413	54475	0.67812
			8633	0.73159	53533	0.6785
			8487	0.72804	52608	0.67819
			8343	0.7254	51699	0.67848
			8202	0.72349	50805	0.67821
			8063	0.7199	49927	0.67705
			7927	0.71492	49065	0.67529
			7793	0.71071	48217	0.6725
			7661	0.70734	47383	0.67054
			7531	0.70053	46564	0.66979
			7404	0.69564	45760	0.66831
			7279	0.69161	44969	0.66635
			7156	0.68728	44192	0.66399
			7035	0.68238	43428	0.66202
			6916	0.67844	42677	0.65943
			6799	0.67465	41940	0.6578
			6684	0.67196	41215	0.65519
			6571	0.67118	40503	0.65292
			6460	0.66677	39803	0.65031
			6350	0.65862	39115	0.64795
			6243	0.6545	38439	0.64501
			6137	0.65349	37774	0.64246
			6034	0.64898	37122	0.64019
			5931	0.64226	36480	0.63861
			5831	0.63449	35849	0.63674
			5732	0.62866	35230	0.63468
			5636	0.62699	34621	0.63243
			5540	0.62353	34023	0.63067
			5447	0.61675	33435	0.62876
			5354	0.61423	32857	0.6273
			5264	0.61125	32289	0.6243
			5175	0.60559	31731	0.62155
			5087	0.60033	31183	0.6189
			5001	0.59593	30644	0.61658
			4917	0.58973	30114	0.61554
			4833	0.5843	29594	0.61376
			4752	0.57918	29082	0.61207
			4671	0.57479	28580	0.61096
			4592	0.57264	28086	0.60819
			4515	0.57043	27600	0.60493
			4438	0.56493	27123	0.60244
			4363	0.55876	26654	0.60019
			4289	0.55159	26194	0.5984
			4217	0.54617	25741	0.59728
			4146	0.54136	25296	0.59644
			4075	0.53605	24859	0.59517
			4006	0.52921	24429	0.59297
			3939	0.52219	24007	0.59014
			3872	0.51577	23592	0.58783
			3807	0.50828	23184	0.58501
			3742	0.50163	22784	0.58261
			3679	0.49684	22390	0.57978
			3617	0.49337	22003	0.57545
			3555	0.48653	21623	0.57284
			3495	0.47955	21249	0.56975
			3436	0.47392	20882	0.56682
			3378	0.46928	20521	0.56551
			3321	0.46233	20166	0.56462
			3265	0.45494	19818	0.56336
			3210	0.44636	19475	0.56129
			3155	0.43815	19139	0.55736
			3102	0.43485	18808	0.55296
			3049	0.4339	18483	0.54776
			2998	0.4292	18163	0.54341
			2947	0.42428	17849	0.5393
			2897	0.42203	17541	0.53606
			2848	0.41588	17238	0.53204
			2800	0.4094	16940	0.52793
			2753	0.40206	16647	0.52359
			2706	0.39432	16359	0.5184
			2660	0.38925	16077	0.51424
			2615	0.38219	15799	0.51039
			2571	0.37638	15526	0.50705
			2528	0.37457	15257	0.50355
			2485	0.37097	14994	0.49969
			2443	0.36711	14735	0.49394
			2402	0.36618	14480	0.48871
			2361	0.3638	14230	0.48678
			2321	0.35815	13984	0.48259
			2282	0.35336	13742	0.47751
			2243	0.34658	13505	0.4734
			2205	0.33748	13271	0.46912
			2168	0.32994	13042	0.46523
			2131	0.32337	12816	0.46123
			2095	0.31818	12595	0.4556
			2060	0.31467	12377	0.45032
			2025	0.31101	12163	0.44485
			1991	0.30724	11953	0.43933
			1957	0.30327	11746	0.43455
			1924	0.29877	11543	0.42987
			1891	0.29433	11344	0.42492
			1859	0.29299	11148	0.42028
			1828	0.28809	10955	0.41544
			1797	0.28183	10766	0.41054
			1766	0.27544	10580	0.40552
			1737	0.27074	10397	0.40073
			1707	0.26439	10217	0.39593
			1678	0.25871	10041	0.39239
			1650	0.25265	9867	0.38847
			1622	0.24751	9697	0.38264
			1595	0.24214	9529	0.37751
			1568	0.2367	9364	0.37219
			1541	0.23298	9202	0.36682
			1515	0.22893	9043	0.36193
			1489	0.22704	8887	0.3573
			1464	0.22241	8734	0.35229
			1439	0.21612	8583	0.34696
			1415	0.21428	8434	0.34055
			1391	0.21405	8288	0.3361
			1368	0.21061	8145	0.33295
			1344	0.2053	8004	0.32978
			1322	0.20149	7866	0.32592
			1299	0.19689	7730	0.32052
			1277	0.19531	7597	0.31464
			1256	0.19319	7465	0.30885
			1234	0.18819	7336	0.30439
			1214	0.18119	7209	0.30005
			1193	0.17915	7085	0.29611
			1173	0.17777	6962	0.29234
			1153	0.17654	6842	0.28813
			1134	0.17574	6724	0.2842
			1114	0.17106	6608	0.2807
			1095	0.16618	6493	0.27759
			1077	0.16519	6381	0.27382
			1059	0.16023	6271	0.26977
			1041	0.15438	6162	0.26641
			1023	0.1494	6056	0.26428
			1006	0.14585	5951	0.26174
			989	0.14357	5848	0.25955
			972	0.13913	5747	0.25742
			956	0.13547	5648	0.25432
			940	0.13198	5550	0.25125
			924	0.13012	5454	0.24843
			908	0.12919	5360	0.24511
			893	0.12629	5268	0.24345
			878	0.12363	5176	0.24135
			863	0.12222	5087	0.23685
			848	0.11884	4999	0.23236
			834	0.11458	4913	0.22814
			820	0.11284	4828	0.22512
			806	0.1112	4744	0.22323
			792	0.11029	4662	0.22068
			779	0.10778	4582	0.21803
			766	0.10655	4503	0.21486
			753	0.10226	4425	0.21307
			740	0.10285	4348	0.21027
			727	0.103	4273	0.20815
			715	0.10051	4199	0.20537
			703	0.09587	4127	0.20137
			691	0.09263	4055	0.19762
			679	0.08918	3985	0.19348
			668	0.08472	3916	0.19061
			657	0.08151	3849	0.18967
			645	0.08197	3782	0.18702
			634	0.08416	3717	0.1835
			624	0.08625	3653	0.17943
			613	0.08202	3589	0.17554
			603	0.07596	3527	0.17294
			593	0.07531	3466	0.1718
			583	0.07648	3406	0.16908
			573	0.07299	3348	0.16638
			563	0.07256	3290	0.16408
			553	0.07274	3233	0.16236
			544	0.07252	3177	0.15945
			535	0.07073	3122	0.15647
			526	0.07051	3068	0.15344
			517	0.07084	3015	0.15241
			508	0.07485	2963	0.15149
			500	0.07646	2912	0.14931
			491	0.07716	2861	0.14562
			483	0.07618	2812	0.14236
			475	0.07759	2763	0.14073
			467	0.07881	2716	0.13846
			459	0.08061	2669	0.13641
			451	0.08369	2622	0.13469
			443	0.08796	2577	0.13243
			436	0.08922	2533	0.1309
			428	0.0915	2489	0.12927
			421	0.09502	2446	0.12686
			414	0.09935	2404	0.12509
			407	0.10226	2362	0.12357
			400	0.10116	2321	0.12182
			393	0.10185	2281	0.12028
			387	0.10331	2242	0.11891
			380	0.09807	2203	0.11764
			374	0.09135	2165	0.11685
			367	0.08648	2127	0.11595
			361	0.0834	2091	0.11441
			355	0.08137	2054	0.11233
			349	0.07905	2019	0.11104
			343	0.0745	1984	0.10931
			337	0.07147	1950	0.10613
			332	0.06828	1916	0.10367
			326	0.06059	1883	0.10205
			320	0.0532	1850	0.10162
			315	0.04937	1818	0.09996
			310	0.04452	1787	0.10037
			304	0.04101	1756	0.09804
			299	0.04032	1726	0.09621
			294	0.0413	1696	0.09481
			289	0.03898	1667	0.09323
			284	0.03486	1638	0.09173
			280	0.03289	1609	0.08995
			275	0.03088	1582	0.08708
			270	0.02878	1554	0.0849
			266	0.02497	1527	0.08293
			261	0.02033	1501	0.08162
			257	0.01769	1475	0.08
			252	0.01466	1450	0.07776
			248	0.01336	1424	0.07535
			244	0.0118	1400	0.07417
			240	0.01038	1376	0.0737
			236	0.01098	1352	0.07291
			232	0.01365	1328	0.07122
			228	0.01649	1306	0.06838
			224	0.01793	1283	0.06737
			220	0.02174	1261	0.06731
			216	0.02316	1239	0.06657
			213	0.02385	1218	0.06506
			209	0.02277	1196	0.06389
			205	0.02368	1176	0.06254
			202	0.02375	1155	0.06087
			199	0.02135	1135	0.05966
			195	0.01773	1116	0.05915
			192	0.01583	1097	0.05777
			189	0.01297	1078	0.05712
			185	0.00952	1059	0.05695
			182	0.00647	1041	0.05546
			179	0.00433	1023	0.05435
			176	0.00457	1005	0.05385
			173	0.00219	988	0.05239
			170	0	971	0.04971
					954	0.04896
					937	0.0485
					921	0.04648
					905	0.04438
					889	0.04281
					874	0.04132
					859	0.04154
					844	0.04193
					830	0.04199
					815	0.04121
					801	0.04121
					787	0.03966
					774	0.03873
					760	0.03967
					747	0.03914
					734	0.037
					721	0.03592
					709	0.03522
					697	0.03658
					685	0.03609
					673	0.03589
					661	0.03631
					650	0.03644
					639	0.03548
					627	0.03469
					617	0.03371
					606	0.03235
					595	0.03089
					585	0.03029
					575	0.02943
					565	0.02911
					555	0.02786
					546	0.02655
					536	0.02631
					527	0.02556
					518	0.02537
					509	0.02675
					500	0.02722
					491	0.02691
					483	0.02513
					475	0.02528
					466	0.02582
					458	0.02661
					450	0.02692
					443	0.02678
					435	0.0257
					427	0.02583
					420	0.02495
					413	0.02409
					406	0.02184
					399	0.02069
					392	0.02035
					385	0.01945
					378	0.01954
					372	0.01891
					365	0.01703
					359	0.01391
					353	0.0116
					347	0.01014
					341	0.00917
					335	0.00955
					329	0.00797
					323	0.00638
					318	0.00551
					312	0.0047
					307	0.00384
					301	0.00308
					296	0.00322
					291	0.00253
					286	0.00105
					281	0
					276	0
					271	0

[truncated: 45 more sheets: Table 1, Figure 4a, Figure 4c, Supplementary Fig. 1, Supplementary Fig. 4, Supplementary Fig. 5, Supplementary Fig. 7, Supplementary Fig. 8, Supplementary Fig. 9, Supplementary Fig. 10, Supplementary Fig. 11, Supplementary Fig. 12, Supplementary Fig. 14, Supplementary Fig. 15a, Supplementary Fig. 16, Supplementary Fig. 17, Supplementary Fig. 18, Supplementary Fig. 19, Supplementary Fig. 20, Supplementary Fig. 21 …]
